# Supplementary material for: Comparative Genomics Between Saccharomyces kudriavzevii and S. cerevisiae Applied to Identify Mechanisms Involved in Adaptation
Source: Front Genet. 2019 Mar 13;10:187. doi: 10.3389/fgene.2019.00187 (PMC6425871; doi:10.3389/fgene.2019.00187)
Supplement: TABLE S1 — Assembly statistics for Sk CA111 and CR85 genome assemblies. [file Table_1.XLSX]

## Sheet: S1.Assembly statistics
Table S1	Assembly statistics for S. kudriavzevii CA111 and CR85 genome assemblies
Strain	Assembly size (bp)	Nr. scaffolds	N50	Maximum scaffold length (bp)
Sk CR85	11747187	448	266545	584929
Sk CA111	11891865	213	189821	491846

## Sheet: S2. PS FD RT results
Table S2	Positive selection, evolutionary rate test and functional divergence results
Gene Systematic Name	Gene Standard Name	Sk protein length	Sc protein length	FD_Sk	FD_Sc	SCOP	PS_Sk	PS_Sc	Tajima
YAL001C	TFC3	1164	1160	13	7	NA	NO	NO	Sk
YAL007C	ERP2	215	215	0	1	A	NO	NO	Sk
YAL008W	FUN14	201	198	0	2	NA	NO	NO	NO
YAL009W	SPO7	259	259	0	0	NA	NO	NO	NO
YAL010C	MDM10	493	493	2	4	NA	NO	NO	NO
YAL011W	SWC3	633	625	2	1	NA	NO	NO	NO
YAL012W	CYS3	394	394	0	0	A	NO	NO	NO
YAL013W	DEP1	390	405	0	1	NA	NO	NO	NO
YAL014C	SYN8	248	255	0	0	A	NO	NO	NO
YAL015C	NTG1	399	399	3	1	A	NO	NO	NO
YAL017W	PSK1	1356	1356	3	4	C	NO	NO	NO
YAL018C	LDS1	321	325	0	0	NA	NO	NO	NO
YAL019W	FUN30	1130	1131	0	1	A	NO	NO	NO
YAL020C	ATS1	335	333	1	1	A	NO	NO	NO
YAL021C	CCR4	827	837	0	1	A	NO	NO	NO
YAL022C	FUN26	515	517	2	3	A	NO	NO	NO
YAL023C	PMT2	759	759	0	0	A	NO	NO	NO
YAL024C	LTE1	1442	1435	5	3	A	NO	NO	NO
YAL026C	DRS2	1354	1355	1	2	A	NO	NO	NO
YAL027W	SAW1	261	261	0	0	NA	NO	NO	NO
YAL028W	FRT2	518	528	3	6	NA	YES	YES	NO
YAL029C	MYO4	1471	1471	9	9	A	NO	NO	NO
YAL030W	SNC1	117	117	0	0	A	NO	NO	Sc
YAL031C	GIP4	763	760	5	3	NA	NO	NO	NO
YAL032C	PRP45	380	379	0	2	NA	NO	NO	NO
YAL033W	POP5	171	173	0	0	A	NO	NO	NO
YAL034C	FUN19	409	413	0	0	A	NO	NO	NO
YAL034W-A	MTW1	288	289	1	0	NA	NO	NO	NO
YAL035W	FUN12	992	997	0	0	A	NO	NO	NO
YAL036C	RBG1	369	369	0	0	A	NO	NO	NO
YAL037W		263	267	1	1	NA	NO	NO	NO
YAL038W	CDC19	500	500	0	0	A	NO	NO	NO
YAL039C	CYC3	265	247	2	0	NA	NO	NO	NO
YAL040C	CLN3	580	580	0	1	A	NO	NO	NO
YAL041W	CDC24	851	854	0	1	A	NO	NO	NO
YAL043C	PTA1	788	785	2	1	NA	NO	NO	NO
YAL044C	GCV3	170	170	0	0	A	NO	NO	NO
YAL044W-A	BOL1	110	110	0	0	A	NO	NO	NO
YAL046C	BOL3	112	118	0	0	A	NO	NO	Sk
YAL047C	SPC72	636	622	8	3	NA	NO	NO	NO
YAL048C	GEM1	661	662	2	1	A	NO	NO	NO
YAL049C	AIM2	246	246	0	3	A	NO	NO	NO
YAL051W	OAF1	1040	1047	3	1	A	NO	NO	NO
YAL053W	FLC2	783	783	2	0	NA	NO	NO	NO
YAL056W	GPB2	880	880	9	4	B	NO	NO	NO
YAL058W	CNE1	501	502	4	6	A	NO	NO	NO
YAL062W	GDH3	457	457	0	0	A	NO	NO	NO
YAR002C-A	ERP1	219	219	0	0	NA	NO	NO	NO
YAR002W	NUP60	536	539	8	6	NA	NO	NO	NO
YAR003W	SWD1	428	426	2	0	A	NO	NO	NO
YAR007C	RFA1	621	621	0	0	A	NO	NO	NO
YAR008W	SEN34	275	300	1	1	A	NO	NO	NO
YAR014C	BUD14	715	709	6	3	A	NO	NO	NO
YAR015W	ADE1	306	306	0	0	A	NO	NO	NO
YAR018C	KIN3	435	435	0	0	A	NO	NO	NO
YAR019C	CDC15	974	974	4	5	A	NO	NO	NO
YBL001C	ECM15	104	104	0	0	A	NO	NO	NO
YBL002W	HTB2	131	131	0	0	A	NO	NO	NO
YBL004W	UTP20	2495	2493	6	11	B	NO	NO	NO
YBL005W	PDR3	969	976	5	6	A	NO	NO	NO
YBL006C	LDB7	183	180	1	1	NA	NO	NO	NO
YBL007C	SLA1	1213	1244	5	3	A	NO	YES	NO
YBL008W	HIR1	840	839	4	4	B	NO	NO	NO
YBL009W	ALK2	676	676	5	9	A	NO	NO	NO
YBL010C		280	280	2	1	NA	NO	NO	NO
YBL011W	SCT1	744	754	3	1	A	NO	NO	NO
YBL014C	RRN6	893	894	5	3	NA	NO	NO	NO
YBL015W	ACH1	526	526	1	0	A	NO	NO	NO
YBL016W	FUS3	353	353	0	0	A	NO	NO	NO
YBL017C	PEP1	1572	1577	1	6	B	NO	NO	NO
YBL019W	APN2	520	520	4	3	A	NO	NO	NO
YBL020W	RFT1	573	574	2	3	NA	NO	NO	NO
YBL021C	HAP3	144	144	0	0	A	NO	NO	NO
YBL022C	PIM1	1141	1133	2	1	A	NO	NO	NO
YBL023C	MCM2	868	868	0	1	A	NO	NO	NO
YBL024W	NCL1	681	682	1	0	A	NO	NO	NO
YBL025W	RRN10	145	145	0	0	NA	NO	NO	NO
YBL026W	LSM2	95	95	0	0	A	NO	NO	NO
YBL028C		106	106	0	0	NA	NO	NO	NO
YBL029W		368	376	0	0	NA	NO	NO	NO
YBL031W	SHE1	338	338	0	0	NA	NO	NO	NO
YBL032W	HEK2	380	381	0	0	A	NO	NO	NO
YBL033C	RIB1	345	345	0	0	A	NO	NO	NO
YBL034C	STU1	1514	1513	9	9	A	NO	NO	NO
YBL035C	POL12	705	705	4	1	NA	NO	NO	NO
YBL036C		257	257	0	0	A	NO	NO	NO
YBL037W	APL3	1025	1025	4	1	C	NO	NO	NO
YBL039C	URA7	579	579	0	0	A	NO	NO	NO
YBL041W	PRE7	241	241	0	0	A	NO	NO	NO
YBL042C	FUI1	635	639	0	0	NA	NO	NO	NO
YBL043W	ECM13	264	257	0	0	NA	NO	NO	NO
YBL045C	COR1	457	457	0	0	A	NO	NO	NO
YBL046W	PSY4	461	450	1	3	NA	NO	NO	NO
YBL047C	EDE1	1385	1381	3	5	A	NO	NO	NO
YBL049W	MOH1	138	138	0	0	NA	NO	NO	NO
YBL050W	SEC17	292	292	0	0	A	NO	NO	NO
YBL052C	SAS3	850	832	11	4	A	NO	NO	NO
YBL055C		418	418	1	2	A	NO	NO	Sk
YBL056W	PTC3	468	468	1	1	A	NO	NO	NO
YBL057C	PTH2	223	208	0	0	A	NO	NO	NO
YBL058W	SHP1	426	423	0	3	A	NO	NO	NO
YBL059C-A	CMC2	109	109	0	0	NA	NO	NO	NO
YBL060W	YEL1	693	687	5	0	A	NO	NO	NO
YBL061C	SKT5	699	696	0	0	A	NO	NO	NO
YBL063W	KIP1	1110	1111	10	1	A	NO	NO	Sk
YBL064C	PRX1	261	261	0	0	A	NO	NO	Sc
YBL066C	SEF1	1162	1148	1	4	A	NO	NO	NO
YBL067C	UBP13	748	747	9	5	A	NO	NO	NO
YBL068W	PRS4	326	326	0	0	A	NO	NO	NO
YBL069W	AST1	429	429	0	0	A	NO	NO	NO
YBL074C	AAR2	358	355	2	0	NA	NO	NO	NO
YBL075C	SSA3	649	649	1	0	A	NO	NO	NO
YBL076C	ILS1	1072	1072	0	1	A	NO	NO	NO
YBL078C	ATG8	117	117	0	0	A	NO	NO	NO
YBL079W	NUP170	1507	1502	6	1	NA	NO	NO	NO
YBL080C	PET112	541	541	3	1	A	NO	NO	NO
YBL082C	ALG3	451	458	0	0	NA	NO	NO	NO
YBL085W	BOI1	982	980	7	6	A	NO	NO	NO
YBL086C		466	466	0	0	NA	NO	NO	NO
YBL088C	TEL1	2789	2787	19	18	A	NO	NO	NO
YBL089W	AVT5	459	459	3	3	NA	NO	NO	NO
YBL090W	MRP21	177	177	0	0	NA	NO	NO	NO
YBL091C	MAP2	421	421	0	0	A	NO	NO	NO
YBL093C	ROX3	222	220	0	0	NA	NO	NO	Sk
YBL095W	MRX3	270	270	0	0	A	NO	NO	NO
YBL097W	BRN1	752	754	3	3	NA	NO	NO	NO
YBL098W	BNA4	461	460	0	0	A	NO	NO	NO
YBL101C	ECM21	1114	1117	1	6	NA	NO	NO	NO
YBL102W	SFT2	215	215	0	0	NA	NO	NO	NO
YBL103C	RTG3	489	486	1	1	A	NO	NO	NO
YBL104C	SEA4	1038	1038	3	1	A	NO	NO	NO
YBL105C	PKC1	1151	1151	2	4	A	NO	NO	NO
YBL106C	SRO77	1010	1010	5	6	A	NO	NO	NO
YBL107C	MIX23	196	196	1	2	NA	NO	NO	NO
YBR001C	NTH2	780	780	0	1	A	NO	NO	NO
YBR002C	RER2	286	286	0	2	A	NO	NO	NO
YBR003W	COQ1	473	473	0	0	A	NO	NO	NO
YBR004C	GPI18	433	433	0	2	NA	NO	NO	NO
YBR005W	RCR1	213	213	5	2	NA	NO	NO	NO
YBR006W	UGA2	497	497	1	0	A	NO	NO	Sk
YBR007C	DSF2	728	736	5	2	A	NO	NO	NO
YBR011C	IPP1	287	287	0	0	A	NO	NO	NO
YBR014C	GRX7	204	203	1	0	A	NO	YES	NO
YBR015C	MNN2	596	597	4	2	A	NO	NO	NO
YBR016W		128	128	0	0	NA	NO	NO	NO
YBR017C	KAP104	913	916	2	1	A	NO	NO	Sk
YBR023C	CHS3	1168	1165	2	1	A	NO	NO	NO
YBR024W	SCO2	301	301	2	3	A	NO	NO	NO
YBR025C	OLA1	394	394	0	0	A	YES	NO	NO
YBR026C	ETR1	380	380	0	0	A	NO	NO	NO
YBR028C	YPK3	526	525	1	1	A	NO	NO	NO
YBR029C	CDS1	457	457	0	0	NA	NO	NO	NO
YBR030W	RKM3	562	556	2	2	A	NO	NO	NO
YBR033W	EDS1	917	919	22	14	A	NO	NO	NO
YBR034C	HMT1	348	348	0	0	A	NO	NO	NO
YBR035C	PDX3	228	228	0	0	A	NO	NO	NO
YBR036C	CSG2	410	410	0	0	NA	NO	NO	NO
YBR037C	SCO1	301	295	1	1	A	NO	NO	NO
YBR038W	CHS2	963	963	1	0	A	NO	NO	NO
YBR039W	ATP3	311	311	0	0	A	NO	NO	NO
YBR040W	FIG1	298	298	0	0	NA	NO	YES	NO
YBR041W	FAT1	669	669	0	2	A	NO	NO	NO
YBR042C	CST26	398	397	0	1	A	NO	NO	NO
YBR043C	QDR3	688	689	1	0	A	NO	NO	Sk
YBR044C	TCM62	573	572	2	4	A	NO	NO	NO
YBR045C	GIP1	653	639	8	5	NA	NO	NO	NO
YBR046C	ZTA1	334	334	3	0	A	NO	NO	NO
YBR047W	FMP23	175	175	2	0	NA	NO	NO	NO
YBR049C	REB1	809	810	1	0	A	NO	NO	NO
YBR050C	REG2	332	342	2	5	NA	NO	NO	NO
YBR052C	RFS1	208	190	0	0	A	NO	NO	Sc
YBR053C		358	358	0	0	A	NO	NO	NO
YBR055C	PRP6	901	899	9	10	A	NO	NO	NO
YBR056W		501	501	1	1	A	NO	NO	NO
YBR057C	MUM2	365	366	0	0	NA	NO	NO	NO
YBR058C	UBP14	782	781	2	3	A	NO	NO	NO
YBR059C	AKL1	1090	1108	4	3	A	NO	NO	NO
YBR060C	ORC2	621	620	1	2	NA	NO	NO	NO
YBR061C	TRM7	310	310	0	0	A	NO	NO	NO
YBR062C		178	180	0	0	A	NO	NO	NO
YBR065C	ECM2	367	364	2	1	NA	NO	NO	NO
YBR066C	NRG2	220	220	0	0	A	NO	NO	NO
YBR071W		212	212	3	3	NA	NO	NO	NO
YBR072W	HSP26	214	214	1	0	A	NO	NO	NO
YBR074W	PFF1	973	976	7	6	A	NO	NO	NO
YBR077C	SLM4	162	162	0	0	NA	NO	NO	Sk
YBR078W	ECM33	429	429	0	1	B	NO	NO	NO
YBR079C	RPG1	960	967	1	0	NA	NO	NO	NO
YBR080C	SEC18	758	758	1	0	A	NO	NO	NO
YBR081C	SPT7	1346	1332	11	1	A	NO	NO	NO
YBR082C	UBC4	110	148	0	0	A	NO	NO	NO
YBR083W	TEC1	487	486	1	4	NA	NO	NO	NO
YBR084W	MIS1	975	975	1	3	A	NO	NO	NO
YBR086C	IST2	941	945	13	1	NA	NO	NO	Sk
YBR087W	RFC5	354	354	0	0	A	NO	NO	NO
YBR088C	POL30	258	258	0	0	A	NO	NO	Sk
YBR091C	TIM12	109	109	0	0	A	NO	NO	NO
YBR094W	PBY1	753	753	4	0	A	NO	NO	NO
YBR095C	RXT2	435	430	4	2	NA	NO	NO	NO
YBR097W	VPS15	1454	1454	4	8	A	NO	NO	NO
YBR098W	MMS4	693	691	7	9	NA	NO	NO	NO
YBR101C	FES1	290	290	0	1	A	NO	NO	NO
YBR102C	EXO84	753	753	1	3	A	NO	NO	NO
YBR103W	SIF2	545	535	3	1	A	NO	NO	NO
YBR104W	YMC2	329	329	0	1	A	NO	NO	NO
YBR105C	VID24	363	362	1	1	NA	NO	NO	NO
YBR106W	SND3	188	188	0	0	NA	NO	NO	NO
YBR107C	IML3	245	245	0	0	NA	NO	NO	NO
YBR108W	AIM3	977	942	12	8	NA	NO	NO	NO
YBR109C	CMD1	147	147	0	0	A	NO	NO	NO
YBR110W	ALG1	449	449	2	0	A	NO	NO	NO
YBR111C	YSA1	235	231	0	0	A	NO	NO	NO
YBR114W	RAD16	798	790	3	1	A	NO	NO	NO
YBR117C	TKL2	681	681	0	0	A	NO	NO	NO
YBR120C	CBP6	162	162	0	0	NA	NO	NO	NO
YBR123C	TFC1	653	649	2	2	NA	NO	NO	NO
YBR126C	TPS1	495	495	0	0	A	NO	NO	NO
YBR128C	ATG14	344	344	2	2	NA	NO	NO	NO
YBR130C	SHE3	429	425	0	1	NA	NO	NO	NO
YBR131W	CCZ1	712	704	4	4	NA	NO	NO	NO
YBR133C	HSL7	828	827	5	3	A	NO	NO	NO
YBR135W	CKS1	145	150	0	0	A	NO	NO	NO
YBR137W		179	179	1	0	A	NO	NO	NO
YBR138C		522	524	1	0	NA	NO	NO	NO
YBR140C	IRA1	3090	3092	10	1	A	NO	NO	NO
YBR141C	BMT2	336	337	0	0	A	NO	NO	NO
YBR142W	MAK5	768	769	3	3	B	NO	NO	NO
YBR143C	SUP45	437	437	0	0	A	NO	NO	NO
YBR145W	ADH5	351	351	0	0	A	NO	NO	NO
YBR147W	RTC2	308	307	3	0	NA	NO	NO	NO
YBR148W	YSW1	609	609	8	9	NA	NO	NO	NO
YBR149W	ARA1	344	344	0	0	A	NO	YES	NO
YBR150C	TBS1	1076	1075	5	8	A	NO	NO	NO
YBR151W	APD1	316	316	1	1	A	NO	NO	NO
YBR152W	SPP381	287	297	3	4	NA	NO	NO	Sc
YBR153W	RIB7	244	244	2	1	A	NO	NO	NO
YBR154C	RPB5	215	215	0	0	A	NO	NO	NO
YBR155W	CNS1	385	385	3	0	A	NO	NO	NO
YBR156C	SLI15	692	698	0	0	NA	NO	NO	NO
YBR157C	ICS2	255	255	0	0	NA	NO	NO	NO
YBR160W	CDC28	298	298	0	0	A	NO	NO	NO
YBR161W	CSH1	377	376	0	0	A	NO	NO	NO
YBR162C	TOS1	458	455	2	1	NA	NO	NO	Sc
YBR163W	EXO5	580	585	5	1	NA	NO	NO	NO
YBR164C	ARL1	183	183	0	0	A	NO	NO	NO
YBR165W	UBS1	276	277	3	4	NA	NO	NO	NO
YBR166C	TYR1	451	452	0	1	A	NO	NO	NO
YBR167C	POP7	140	140	0	0	NA	NO	NO	NO
YBR168W	PEX32	413	413	4	1	NA	NO	NO	NO
YBR169C	SSE2	693	671	1	1	A	NO	NO	NO
YBR170C	NPL4	580	580	1	2	A	NO	NO	NO
YBR171W	SEC66	206	206	0	0	NA	NO	NO	NO
YBR172C	SMY2	749	740	7	3	A	NO	NO	NO
YBR173C	UMP1	148	148	0	0	NA	NO	NO	NO
YBR175W	SWD3	315	315	0	0	A	NO	NO	NO
YBR176W	ECM31	312	312	1	1	A	YES	NO	NO
YBR177C	EHT1	451	451	3	2	A	NO	NO	NO
YBR179C	FZO1	855	855	3	2	A	NO	NO	NO
YBR183W	YPC1	317	316	2	0	NA	NO	NO	NO
YBR185C	MBA1	278	278	0	1	NA	NO	NO	NO
YBR186W	PCH2	567	564	8	2	B	NO	NO	NO
YBR187W	GDT1	281	280	1	0	NA	NO	NO	NO
YBR188C	NTC20	139	140	1	2	NA	NO	NO	NO
YBR192W	RIM2	377	377	0	0	A	NO	NO	NO
YBR193C	MED8	220	223	2	0	NA	NO	NO	NO
YBR194W	AIM4	123	123	0	0	NA	NO	NO	NO
YBR195C	MSI1	422	422	2	1	A	NO	NO	NO
YBR196C	PGI1	554	554	2	0	A	NO	NO	NO
YBR197C		201	218	1	0	NA	NO	NO	NO
YBR198C	TAF5	803	798	1	0	A	NO	NO	NO
YBR199W	KTR4	464	464	4	0	A	NO	NO	NO
YBR200W	BEM1	553	551	5	2	A	NO	NO	NO
YBR201W	DER1	211	211	0	0	NA	NO	NO	NO
YBR202W	MCM7	845	845	0	1	A	NO	NO	NO
YBR203W	COS111	925	924	9	2	A	NO	NO	NO
YBR204C	LDH1	376	375	1	0	A	NO	NO	NO
YBR205W	KTR3	404	404	1	0	A	NO	NO	NO
YBR207W	FTH1	466	465	0	0	NA	NO	NO	NO
YBR208C	DUR1,2	1835	1835	6	5	A	NO	NO	NO
YBR212W	NGR1	666	670	3	4	A	NO	NO	Sk
YBR213W	MET8	274	274	2	0	A	NO	NO	NO
YBR214W	SDS24	523	527	2	0	A	NO	NO	NO
YBR216C	YBP1	670	674	2	4	NA	NO	NO	NO
YBR217W	ATG12	185	186	0	1	A	NO	NO	NO
YBR220C		554	560	0	0	A	NO	NO	Sk
YBR221C	PDB1	364	366	0	0	A	NO	NO	Sk
YBR222C	PCS60	544	543	1	1	A	NO	NO	NO
YBR223C	TDP1	567	544	5	1	A	NO	NO	NO
YBR225W		903	900	1	2	A	NO	NO	NO
YBR227C	MCX1	525	520	0	0	A	NO	NO	NO
YBR228W	SLX1	304	304	0	4	A	NO	NO	NO
YBR229C	ROT2	954	954	1	3	A	NO	NO	NO
YBR230C	OM14	162	138	0	0	NA	NO	NO	NO
YBR231C	SWC5	299	303	0	0	NA	NO	NO	NO
YBR233W	PBP2	416	413	2	1	A	NO	NO	NO
YBR234C	ARC40	384	384	0	0	A	NO	NO	NO
YBR235W	VHC1	1113	1120	4	2	NA	NO	NO	NO
YBR236C	ABD1	436	436	3	1	A	NO	NO	NO
YBR237W	PRP5	848	849	5	10	A	NO	NO	NO
YBR238C		739	731	0	0	NA	NO	NO	Sk
YBR239C	ERT1	529	529	0	0	A	NO	NO	NO
YBR240C	THI2	452	450	0	0	A	NO	NO	NO
YBR241C		488	488	0	0	A	NO	NO	NO
YBR242W		238	238	0	0	A	NO	NO	NO
YBR243C	ALG7	448	448	0	0	NA	NO	NO	NO
YBR244W	GPX2	175	162	0	0	A	NO	NO	NO
YBR246W	RRT2	387	387	2	0	A	NO	NO	NO
YBR247C	ENP1	483	483	0	0	NA	NO	NO	NO
YBR248C	HIS7	552	552	0	1	A	NO	NO	NO
YBR249C	ARO4	368	370	0	0	A	YES	NO	NO
YBR250W	SPO23	523	523	3	3	NA	NO	NO	Sc
YBR252W	DUT1	147	147	0	0	A	NO	NO	NO
YBR253W	SRB6	121	121	1	1	NA	NO	NO	NO
YBR254C	TRS20	177	175	0	0	A	NO	NO	NO
YBR255C-A	RCF3	52	120	0	0	NA	NO	NO	NO
YBR255W	MTC4	684	694	1	1	NA	NO	NO	NO
YBR256C	RIB5	238	238	2	0	A	NO	NO	Sk
YBR257W	POP4	279	279	0	0	A	NO	NO	NO
YBR258C	SHG1	142	142	0	0	NA	NO	NO	NO
YBR259W		690	688	4	9	C	NO	NO	NO
YBR260C	RGD1	660	666	1	0	A	NO	NO	NO
YBR261C	TAE1	232	232	0	0	A	NO	NO	NO
YBR262C	MIC12	106	106	0	0	NA	NO	NO	NO
YBR263W	SHM1	490	490	1	1	A	NO	NO	NO
YBR264C	YPT10	199	199	0	0	A	NO	NO	NO
YBR265W	TSC10	320	320	1	0	A	NO	NO	NO
YBR267W	REI1	393	393	0	0	A	NO	NO	NO
YBR269C	SDH8	138	138	0	0	NA	NO	NO	NO
YBR270C	BIT2	545	545	4	0	NA	NO	NO	NO
YBR271W	EFM2	417	419	4	3	A	YES	NO	NO
YBR272C	HSM3	482	482	2	2	A	NO	NO	NO
YBR273C	UBX7	437	436	6	3	A	NO	NO	NO
YBR274W	CHK1	527	527	4	2	A	NO	NO	NO
YBR275C	RIF1	1930	1916	16	13	NA	NO	NO	Sk
YBR276C	PPS1	807	807	5	3	B	NO	NO	NO
YBR278W	DPB3	206	201	2	2	A	NO	NO	NO
YBR279W	PAF1	436	445	2	2	NA	NO	NO	NO
YBR280C	SAF1	641	637	1	0	A	NO	NO	NO
YBR281C	DUG2	878	878	1	1	A	NO	NO	Sk
YBR283C	SSH1	490	490	0	0	A	NO	NO	NO
YBR284W		797	797	9	5	A	NO	NO	NO
YBR285W		141	144	0	0	NA	NO	NO	NO
YBR286W	APE3	538	537	0	0	A	NO	NO	NO
YBR287W		430	427	0	0	NA	NO	NO	NO
YBR288C	APM3	484	483	3	2	A	NO	NO	NO
YBR289W	SNF5	870	905	1	1	NA	NO	NO	NO
YBR290W	BSD2	325	321	0	0	NA	NO	NO	NO
YBR291C	CTP1	299	299	0	0	A	NO	NO	NO
YCL001W	RER1	188	188	0	0	NA	NO	NO	NO
YCL002C		263	263	0	6	NA	NO	NO	NO
YCL004W	PGS1	521	521	0	1	A	NO	NO	NO
YCL005W	LDB16	260	256	0	0	NA	NO	NO	NO
YCL008C	STP22	385	385	0	1	A	NO	NO	NO
YCL009C	ILV6	309	309	0	0	A	NO	NO	NO
YCL010C	SGF29	260	259	0	1	NA	NO	NO	NO
YCL011C	GBP2	429	427	0	1	A	NO	NO	NO
YCL012C		133	134	0	0	NA	NO	YES	NO
YCL014W	BUD3	1618	1636	16	17	A	NO	NO	NO
YCL016C	DCC1	378	380	1	1	NA	NO	NO	NO
YCL025C	AGP1	633	633	0	0	NA	NO	NO	NO
YCL027W	FUS1	509	512	4	2	A	NO	NO	NO
YCL028W	RNQ1	397	405	0	0	NA	NO	NO	NO
YCL029C	BIK1	443	440	0	0	A	NO	NO	NO
YCL030C	HIS4	799	799	1	1	A	NO	NO	NO
YCL031C	RRP7	297	297	0	0	NA	NO	NO	Sc
YCL032W	STE50	344	346	0	0	A	NO	NO	NO
YCL035C	GRX1	110	110	0	0	A	NO	NO	NO
YCL036W	GFD2	566	566	2	1	A	NO	NO	NO
YCL037C	SRO9	434	434	2	0	A	NO	NO	NO
YCL038C	ATG22	525	526	1	1	A	NO	NO	NO
YCL039W	GID7	749	745	2	0	A	NO	NO	NO
YCL040W	GLK1	500	500	0	0	A	NO	NO	Sk
YCL043C	PDI1	521	530	1	1	A	NO	NO	NO
YCL044C	MGR1	416	417	1	0	NA	NO	NO	NO
YCL045C	EMC1	760	760	5	1	C	NO	NO	NO
YCL047C	POF1	258	258	0	0	A	NO	NO	NO
YCL048W	SPS22	463	463	1	0	A	NO	NO	NO
YCL050C	APA1	321	321	0	0	A	NO	NO	NO
YCL051W	LRE1	576	583	5	2	NA	NO	NO	NO
YCL052C	PBN1	416	416	1	1	NA	NO	NO	NO
YCL054W	SPB1	840	841	1	1	A	NO	NO	NO
YCL055W	KAR4	334	335	0	0	NA	NO	NO	NO
YCL056C	PEX34	144	144	0	0	NA	NO	NO	NO
YCL058W-A	ADF1	113	113	0	0	NA	NO	NO	NO
YCL061C	MRC1	1160	1096	3	10	NA	NO	NO	Sc
YCL063W	VAC17	426	423	2	2	NA	NO	NO	NO
YCR004C	YCP4	247	247	0	0	A	NO	NO	NO
YCR005C	CIT2	460	460	0	0	A	NO	NO	NO
YCR008W	SAT4	604	603	1	0	A	NO	NO	NO
YCR009C	RVS161	265	265	0	0	A	NO	NO	NO
YCR011C	ADP1	1049	1049	2	1	A	NO	NO	NO
YCR015C	CTO1	321	317	1	4	A	NO	NO	NO
YCR016W		283	290	4	2	NA	NO	NO	Sk
YCR019W	MAK32	363	363	1	1	A	NO	NO	NO
YCR020C	PET18	215	215	2	1	A	NO	NO	NO
YCR024C	SLM5	492	492	1	2	A	NO	NO	NO
YCR026C	NPP1	744	742	3	1	A	NO	NO	NO
YCR027C	RHB1	209	209	0	1	A	NO	NO	NO
YCR028C	FEN2	506	512	0	0	A	NO	NO	NO
YCR028C-A	RIM1	135	135	0	0	A	NO	NO	Sc
YCR030C	SYP1	872	870	3	1	A	NO	NO	NO
YCR033W	SNT1	1227	1226	10	4	A	NO	NO	Sk
YCR034W	ELO2	347	347	0	0	NA	NO	NO	NO
YCR035C	RRP43	393	394	1	0	A	NO	NO	NO
YCR036W	RBK1	334	333	1	0	A	NO	NO	NO
YCR037C	PHO87	927	923	3	1	NA	NO	NO	Sk
YCR042C	TAF2	1896	1407	10	6	A	NO	NO	NO
YCR043C		127	127	0	0	NA	NO	NO	NO
YCR044C	PER1	356	357	0	1	NA	NO	NO	NO
YCR045C	RRT12	491	491	0	0	A	NO	NO	NO
YCR047C	BUD23	275	275	0	0	A	NO	NO	NO
YCR048W	ARE1	612	604	1	0	NA	NO	NO	NO
YCR051W		222	222	1	0	A	NO	NO	NO
YCR052W	RSC6	485	483	0	3	A	NO	NO	NO
YCR053W	THR4	514	514	0	0	A	NO	NO	NO
YCR054C	CTR86	563	563	1	4	A	NO	NO	Sc
YCR057C	PWP2	916	923	0	0	B	NO	NO	NO
YCR059C	YIH1	258	258	0	0	A	NO	NO	NO
YCR061W		613	631	1	2	NA	NO	NO	NO
YCR063W	BUD31	157	157	0	0	NA	NO	NO	NO
YCR065W	HCM1	571	564	1	1	A	NO	NO	NO
YCR066W	RAD18	489	487	1	1	A	NO	NO	NO
YCR068W	ATG15	520	520	2	1	A	NO	NO	NO
YCR069W	CPR4	324	318	1	5	A	NO	NO	NO
YCR072C	RSA4	515	515	1	0	A	NO	NO	NO
YCR073C	SSK22	1334	1330	10	8	A	NO	NO	NO
YCR073W-A	SOL2	312	315	0	0	A	NO	NO	NO
YCR075C	ERS1	260	260	0	1	NA	NO	NO	NO
YCR076C	FUB1	241	242	2	0	NA	NO	NO	NO
YCR077C	PAT1	794	796	0	1	NA	NO	NO	NO
YCR079W	PTC6	442	442	0	0	A	NO	NO	NO
YCR081W	SRB8	1435	1427	1	3	NA	NO	NO	NO
YCR084C	TUP1	713	713	0	0	A	NO	NO	NO
YCR086W	CSM1	190	190	0	0	NA	NO	NO	NO
YCR087C-A		143	148	0	0	A	NO	NO	NO
YCR088W	ABP1	585	592	1	2	A	NO	NO	NO
YCR090C		182	182	2	1	A	NO	NO	NO
YCR091W	KIN82	716	720	6	5	A	NO	NO	Sc
YCR092C	MSH3	1015	1018	8	4	A	NO	NO	NO
YCR093W	CDC39	2155	2108	2	5	C	NO	NO	NO
YCR094W	CDC50	390	391	1	2	NA	NO	NO	NO
YCR095C	OCA4	359	362	0	1	A	NO	NO	NO
YDL001W	RMD1	430	430	0	0	NA	NO	NO	NO
YDL002C	NHP10	203	203	0	0	A	NO	NO	NO
YDL003W	MCD1	565	566	2	2	A	NO	NO	NO
YDL004W	ATP16	161	160	2	0	A	NO	NO	NO
YDL005C	MED2	395	429	3	1	NA	NO	NO	NO
YDL006W	PTC1	281	281	0	0	A	NO	NO	NO
YDL007W	RPT2	437	437	0	0	A	NO	NO	NO
YDL008W	APC11	165	165	0	0	A	NO	NO	NO
YDL010W	GRX6	232	231	0	2	A	NO	NO	NO
YDL012C		115	107	0	0	NA	NO	NO	NO
YDL013W	SLX5	620	619	3	1	NA	NO	NO	NO
YDL015C	TSC13	310	310	0	0	NA	NO	YES	NO
YDL017W	CDC7	507	507	1	0	A	NO	NO	NO
YDL018C	ERP3	225	225	1	1	NA	NO	NO	NO
YDL019C	OSH2	1294	1283	5	3	A	NO	NO	NO
YDL020C	RPN4	537	531	0	3	NA	NO	NO	NO
YDL021W	GPM2	311	311	0	0	A	NO	NO	NO
YDL022W	GPD1	391	391	0	0	A	NO	NO	NO
YDL027C	MRX9	408	420	2	3	NA	NO	NO	NO
YDL028C	MPS1	769	764	0	6	A	NO	NO	NO
YDL029W	ARP2	391	391	0	0	A	NO	NO	NO
YDL030W	PRP9	531	530	5	3	A	NO	NO	NO
YDL031W	DBP10	1001	995	1	0	A	NO	NO	NO
YDL033C	SLM3	447	417	0	0	A	NO	NO	NO
YDL036C	PUS9	458	462	4	0	A	NO	NO	Sk
YDL040C	NAT1	855	854	1	1	A	NO	NO	NO
YDL042C	SIR2	567	562	0	1	A	NO	NO	NO
YDL043C	PRP11	266	266	0	0	A	NO	NO	NO
YDL044C	MTF2	440	440	3	5	NA	NO	NO	NO
YDL045C	FAD1	306	306	1	0	A	NO	NO	NO
YDL046W	NPC2	173	173	0	2	A	NO	NO	Sk
YDL047W	SIT4	311	311	0	0	A	NO	NO	NO
YDL048C	STP4	486	490	0	0	A	NO	NO	NO
YDL049C	KNH1	269	268	0	0	NA	NO	NO	NO
YDL051W	LHP1	274	275	0	0	A	NO	NO	NO
YDL052C	SLC1	302	303	0	1	A	NO	NO	NO
YDL053C	PBP4	185	185	0	0	NA	NO	NO	Sc
YDL054C	MCH1	486	486	1	0	A	NO	NO	NO
YDL055C	PSA1	361	361	0	0	A	NO	NO	NO
YDL056W	MBP1	838	833	5	0	A	NO	NO	NO
YDL057W		328	328	4	2	A	NO	NO	NO
YDL058W	USO1	1790	1790	17	19	A	NO	NO	NO
YDL059C	RAD59	236	238	0	0	A	NO	NO	NO
YDL060W	TSR1	789	788	2	1	NA	NO	NO	Sk
YDL063C	SYO1	621	620	2	2	A	NO	NO	NO
YDL065C	PEX19	341	342	0	0	NA	NO	NO	NO
YDL066W	IDP1	429	428	0	0	A	NO	NO	NO
YDL069C	CBS1	230	229	1	4	NA	NO	NO	NO
YDL070W	BDF2	634	638	3	1	A	NO	NO	NO
YDL074C	BRE1	700	700	0	0	A	NO	NO	NO
YDL076C	RXT3	295	294	0	1	NA	NO	NO	NO
YDL077C	VAM6	1049	1049	6	4	NA	NO	NO	Sk
YDL078C	MDH3	343	343	0	0	A	NO	NO	NO
YDL079C	MRK1	603	501	2	2	A	NO	NO	NO
YDL080C	THI3	620	621	0	0	A	NO	NO	NO
YDL084W	SUB2	446	446	0	0	A	NO	NO	NO
YDL085W	NDE2	545	545	1	0	A	NO	NO	NO
YDL086W		273	273	0	0	A	NO	NO	NO
YDL087C	LUC7	271	261	1	0	NA	NO	NO	NO
YDL088C	ASM4	535	528	4	5	A	NO	NO	NO
YDL089W	NUR1	488	484	3	9	NA	NO	NO	NO
YDL090C	RAM1	430	431	6	0	A	NO	NO	NO
YDL091C	UBX3	455	455	3	0	A	NO	NO	NO
YDL092W	SRP14	146	146	0	0	A	NO	NO	NO
YDL095W	PMT1	817	817	0	0	A	NO	NO	NO
YDL097C	RPN6	433	434	0	0	A	NO	NO	NO
YDL098C	SNU23	195	194	0	0	A	NO	NO	NO
YDL099W	BUG1	353	341	1	6	NA	NO	NO	NO
YDL100C	GET3	354	354	0	0	A	NO	NO	NO
YDL101C	DUN1	513	513	2	0	A	NO	NO	NO
YDL102W	POL3	1097	1097	0	1	A	NO	NO	NO
YDL103C	QRI1	477	477	2	1	A	NO	NO	NO
YDL105W	NSE4	404	402	3	2	NA	NO	NO	NO
YDL106C	PHO2	563	558	0	2	C	NO	NO	NO
YDL107W	MSS2	353	351	0	3	C	NO	NO	NO
YDL108W	KIN28	258	306	0	0	A	NO	NO	NO
YDL109C		645	647	5	5	A	NO	NO	NO
YDL110C	TMA17	150	150	0	0	NA	NO	NO	NO
YDL111C	RRP42	265	265	0	0	A	NO	NO	NO
YDL112W	TRM3	1436	1436	18	11	A	NO	NO	NO
YDL113C	ATG20	640	640	4	2	C	NO	NO	NO
YDL114W		303	308	2	2	A	NO	NO	NO
YDL116W	NUP84	726	726	3	4	NA	NO	NO	NO
YDL117W	CYK3	887	885	2	2	A	NO	NO	NO
YDL119C	HEM25	307	307	0	0	A	NO	NO	NO
YDL120W	YFH1	173	174	1	1	A	NO	NO	NO
YDL121C	EXP1	149	149	0	0	NA	NO	NO	NO
YDL122W	UBP1	787	809	1	1	A	NO	NO	NO
YDL123W	SNA4	140	140	1	0	NA	NO	NO	NO
YDL126C	CDC48	835	835	0	0	A	NO	NO	NO
YDL127W	PCL2	308	308	2	4	A	NO	NO	NO
YDL128W	VCX1	411	411	0	0	NA	NO	NO	NO
YDL129W		290	291	0	0	NA	NO	NO	NO
YDL132W	CDC53	815	815	1	1	A	NO	NO	NO
YDL133W	SRF1	442	437	0	0	NA	NO	NO	NO
YDL135C	RDI1	202	202	0	0	A	NO	NO	NO
YDL137W	ARF2	181	181	0	0	A	NO	NO	NO
YDL138W	RGT2	769	763	4	3	A	NO	NO	Sk
YDL139C	SCM3	224	223	0	0	NA	NO	NO	NO
YDL140C	RPO21	1726	1733	0	0	A	NO	NO	NO
YDL141W	BPL1	690	690	4	4	A	NO	NO	NO
YDL142C	CRD1	280	283	3	3	NA	NO	NO	NO
YDL143W	CCT4	528	528	0	0	A	NO	NO	NO
YDL144C		356	356	2	0	A	NO	NO	NO
YDL145C	COP1	1201	1201	2	2	B	NO	NO	NO
YDL146W	LDB17	489	491	2	2	NA	NO	NO	Sc
YDL147W	RPN5	445	445	0	1	A	NO	NO	NO
YDL148C	NOP14	810	707	4	3	NA	NO	NO	NO
YDL149W	ATG9	997	997	3	7	NA	NO	NO	Sc
YDL150W	RPC53	422	422	1	0	NA	NO	NO	NO
YDL153C	SAS10	605	608	10	1	NA	NO	NO	NO
YDL154W	MSH5	903	901	2	2	A	NO	NO	NO
YDL155W	CLB3	428	427	3	0	A	NO	NO	NO
YDL156W	CMR1	522	522	0	1	A	NO	NO	NO
YDL157C		117	118	0	0	NA	NO	NO	NO
YDL159W	STE7	523	515	4	0	A	NO	NO	Sk
YDL160C	DHH1	507	506	0	0	A	NO	NO	NO
YDL161W	ENT1	452	459	0	3	A	NO	NO	NO
YDL164C	CDC9	754	755	1	1	A	NO	NO	NO
YDL165W	CDC36	191	191	0	0	NA	NO	NO	NO
YDL166C	FAP7	194	197	0	0	A	NO	NO	NO
YDL167C	NRP1	707	719	0	0	A	NO	NO	NO
YDL168W	SFA1	385	386	2	1	A	NO	NO	NO
YDL169C	UGX2	222	223	1	2	NA	NO	NO	NO
YDL170W	UGA3	528	528	0	0	A	NO	NO	Sc
YDL171C	GLT1	2145	2145	3	0	A	NO	NO	NO
YDL173W	PAR32	294	295	0	0	NA	NO	NO	NO
YDL174C	DLD1	589	587	0	0	A	NO	NO	NO
YDL175C	AIR2	344	344	0	1	A	NO	NO	NO
YDL176W		708	708	1	0	NA	NO	NO	NO
YDL177C		171	170	0	0	A	NO	NO	NO
YDL178W	DLD2	531	530	3	0	A	NO	NO	NO
YDL179W	PCL9	309	304	4	3	A	NO	NO	NO
YDL180W		545	547	3	4	NA	NO	NO	NO
YDL183C		320	320	0	0	NA	NO	NO	NO
YDL186W		285	277	0	0	NA	NO	NO	NO
YDL189W	RBS1	456	457	0	0	A	NO	NO	NO
YDL190C	UFD2	961	961	0	0	A	NO	NO	NO
YDL193W	NUS1	372	375	0	1	A	NO	NO	NO
YDL194W	SNF3	884	884	0	1	A	NO	NO	NO
YDL195W	SEC31	1273	1273	1	1	C	NO	NO	NO
YDL197C	ASF2	549	525	7	6	NA	NO	NO	Sk
YDL198C	GGC1	300	300	0	0	A	NO	NO	NO
YDL199C		687	687	4	2	A	NO	NO	NO
YDL200C	MGT1	188	188	0	1	A	NO	NO	NO
YDL201W	TRM8	286	286	0	0	A	NO	NO	NO
YDL203C	ACK1	624	623	3	1	A	NO	NO	NO
YDL204W	RTN2	394	393	1	2	NA	NO	NO	NO
YDL205C	HEM3	327	327	0	0	A	NO	NO	NO
YDL206W		764	762	6	2	NA	NO	NO	Sk
YDL208W	NHP2	156	156	0	0	A	NO	NO	NO
YDL209C	CWC2	343	339	1	0	A	NO	NO	Sk
YDL211C		368	372	4	6	NA	NO	NO	NO
YDL212W	SHR3	210	210	0	0	NA	NO	NO	NO
YDL213C	NOP6	226	225	0	0	A	NO	NO	NO
YDL214C	PRR2	696	698	7	5	A	NO	NO	NO
YDL216C	RRI1	441	440	5	4	A	NO	NO	NO
YDL217C	TIM22	209	207	0	0	NA	NO	NO	NO
YDL220C	CDC13	906	924	8	8	A	NO	NO	NO
YDL222C	FMP45	308	309	0	0	NA	NO	NO	NO
YDL224C	WHI4	651	649	0	0	A	NO	NO	NO
YDL225W	SHS1	551	551	1	1	A	NO	NO	NO
YDL226C	GCS1	351	352	0	1	A	NO	NO	NO
YDL230W	PTP1	339	335	0	3	A	NO	NO	NO
YDL231C	BRE4	1125	1125	2	3	NA	NO	NO	NO
YDL233W	MFG1	457	458	4	0	NA	NO	NO	NO
YDL234C	GYP7	746	746	2	1	A	NO	NO	NO
YDL236W	PHO13	309	312	0	0	A	NO	NO	NO
YDL237W	AIM6	390	390	1	0	A	NO	NO	NO
YDL238C	GUD1	495	489	0	3	A	NO	NO	Sc
YDL239C	ADY3	790	790	11	6	NA	NO	NO	NO
YDL240W	LRG1	1018	1017	4	2	A	NO	NO	NO
YDR001C	NTH1	751	751	0	2	A	NO	NO	NO
YDR002W	YRB1	201	201	0	0	A	NO	NO	NO
YDR003W	RCR2	208	210	0	0	NA	NO	NO	NO
YDR004W	RAD57	448	460	1	1	A	NO	NO	NO
YDR005C	MAF1	396	395	0	0	NA	NO	NO	NO
YDR006C	SOK1	889	901	1	0	NA	NO	NO	NO
YDR013W	PSF1	208	208	0	0	A	NO	NO	NO
YDR014W	RAD61	647	647	2	8	NA	NO	NO	NO
YDR014W-A	HED1	161	162	0	1	NA	NO	NO	NO
YDR017C	KCS1	1055	1050	6	4	A	NO	NO	NO
YDR018C		408	403	1	4	A	NO	NO	NO
YDR019C	GCV1	400	400	1	2	A	NO	NO	NO
YDR020C	DAS2	233	232	0	1	A	NO	NO	NO
YDR021W	FAL1	399	399	1	0	B	NO	NO	NO
YDR022C	ATG31	195	196	2	0	NA	NO	NO	NO
YDR023W	SES1	462	462	0	0	A	NO	NO	NO
YDR026C	NSI1	504	570	3	3	A	NO	NO	NO
YDR027C	VPS54	894	590	0	4	NA	NO	NO	NO
YDR028C	REG1	1018	1014	4	1	NA	NO	NO	NO
YDR030C	RAD28	504	506	2	4	A	NO	NO	NO
YDR031W	MIX14	121	121	0	1	NA	NO	NO	NO
YDR032C	PST2	198	198	0	0	A	NO	NO	NO
YDR033W	MRH1	319	320	0	0	A	NO	NO	NO
YDR034C	LYS14	784	790	3	3	A	NO	NO	NO
YDR035W	ARO3	370	370	1	0	A	NO	NO	NO
YDR036C	EHD3	500	500	4	1	A	NO	NO	NO
YDR037W	KRS1	592	591	0	0	A	NO	NO	Sk
YDR043C	NRG1	231	231	0	0	A	NO	NO	NO
YDR044W	HEM13	328	328	0	0	A	NO	NO	NO
YDR045C	RPC11	110	110	0	0	A	NO	NO	NO
YDR047W	HEM12	362	362	0	0	A	NO	NO	NO
YDR049W	VMS1	638	632	3	8	C	NO	NO	NO
YDR051C	DET1	334	334	0	0	A	NO	NO	NO
YDR052C	DBF4	700	704	2	4	NA	NO	NO	NO
YDR054C	CDC34	297	295	0	0	A	NO	NO	NO
YDR055W	PST1	438	444	0	0	A	NO	NO	NO
YDR056C	EMC10	202	205	1	0	NA	NO	NO	NO
YDR057W	YOS9	562	542	2	6	NA	NO	NO	NO
YDR058C	TGL2	326	326	0	0	A	NO	NO	NO
YDR060W	MAK21	1029	1025	5	5	A	NO	NO	NO
YDR061W		540	539	2	2	A	NO	NO	NO
YDR062W	LCB2	561	561	3	1	A	YES	NO	NO
YDR063W	AIM7	149	149	0	0	A	NO	NO	NO
YDR065W	RRG1	371	365	4	4	NA	NO	NO	Sc
YDR067C	OCA6	224	224	0	1	A	NO	NO	Sc
YDR069C	DOA4	926	926	3	0	A	NO	NO	NO
YDR071C	PAA1	191	191	0	0	A	NO	NO	NO
YDR072C	IPT1	528	527	0	0	NA	NO	NO	NO
YDR073W	SNF11	157	157	0	0	NA	NO	NO	NO
YDR074W	TPS2	896	896	0	1	A	NO	NO	NO
YDR075W	PPH3	308	308	0	0	A	NO	NO	NO
YDR076W	RAD55	402	406	0	1	A	NO	NO	NO
YDR078C	SHU2	223	223	3	0	NA	NO	NO	Sk
YDR079W	PET100	110	111	0	0	NA	NO	NO	NO
YDR080W	VPS41	998	993	2	2	A	NO	NO	Sk
YDR081C	PDC2	927	925	1	0	A	NO	NO	NO
YDR082W	STN1	493	494	4	7	NA	NO	NO	NO
YDR083W	RRP8	392	392	2	2	A	NO	NO	NO
YDR085C	AFR1	628	620	9	13	NA	NO	NO	NO
YDR087C	RRP1	287	278	1	1	NA	NO	NO	NO
YDR088C	SLU7	383	382	2	0	A	NO	NO	NO
YDR089W	VTC5	867	869	6	4	NA	NO	NO	NO
YDR091C	RLI1	608	608	0	0	A	NO	NO	NO
YDR093W	DNF2	1616	1612	0	0	A	NO	NO	NO
YDR096W	GIS1	916	894	4	4	A	NO	NO	NO
YDR097C	MSH6	1247	1242	0	6	A	NO	NO	NO
YDR099W	BMH2	271	273	0	0	A	NO	NO	NO
YDR100W	TVP15	143	143	0	0	NA	NO	NO	NO
YDR101C	ARX1	593	593	0	0	A	NO	NO	NO
YDR103W	STE5	917	917	5	4	NA	NO	NO	NO
YDR104C	SPO71	1256	1245	15	5	A	NO	NO	NO
YDR105C	TMS1	474	473	1	0	NA	NO	NO	NO
YDR106W	ARP10	284	284	6	4	A	NO	NO	NO
YDR107C	TMN2	672	672	2	2	NA	NO	NO	NO
YDR108W	TRS85	698	698	4	2	NA	NO	NO	NO
YDR109C		714	715	5	7	A	NO	NO	Sc
YDR110W	FOB1	580	566	2	0	NA	NO	NO	NO
YDR111C	ALT2	511	507	1	2	A	NO	NO	NO
YDR113C	PDS1	375	373	0	1	NA	NO	NO	Sk
YDR117C	TMA64	562	565	2	3	A	NO	NO	NO
YDR118W	APC4	652	652	3	5	NA	NO	NO	NO
YDR119W	VBA4	759	768	3	7	A	NO	NO	NO
YDR120C	TRM1	554	570	0	0	A	NO	NO	NO
YDR121W	DPB4	203	196	0	0	A	NO	NO	NO
YDR122W	KIN1	1064	1064	6	1	A	NO	NO	NO
YDR123C	INO2	304	304	1	0	A	NO	NO	NO
YDR124W		336	324	4	2	NA	NO	NO	NO
YDR125C	ECM18	446	453	2	5	A	NO	NO	NO
YDR126W	SWF1	336	336	1	3	NA	NO	NO	NO
YDR127W	ARO1	1588	1588	2	2	A	NO	NO	NO
YDR128W	MTC5	1151	1148	3	2	C	NO	NO	NO
YDR129C	SAC6	643	642	0	0	A	NO	NO	NO
YDR130C	FIN1	290	291	1	4	NA	NO	NO	NO
YDR132C		492	495	3	4	B	NO	NO	NO
YDR135C	YCF1	1516	1515	5	3	A	NO	NO	NO
YDR137W	RGP1	657	663	4	2	NA	NO	NO	NO
YDR138W	HPR1	725	752	7	3	NA	NO	NO	Sk
YDR140W	MTQ2	221	221	1	1	A	NO	NO	NO
YDR141C	DOP1	1699	1698	0	4	NA	NO	NO	NO
YDR142C	PEX7	376	375	3	1	A	NO	NO	NO
YDR143C	SAN1	612	613	8	3	A	NO	NO	NO
YDR144C	MKC7	590	596	5	5	A	NO	NO	NO
YDR147W	EKI1	526	534	3	4	A	NO	NO	NO
YDR148C	KGD2	457	463	0	0	A	NO	NO	NO
YDR151C	CTH1	325	325	0	0	A	NO	NO	NO
YDR152W	GIR2	265	265	0	0	A	NO	NO	NO
YDR155C	CPR1	162	162	0	0	A	NO	NO	NO
YDR156W	RPA14	137	137	0	0	NA	NO	NO	NO
YDR158W	HOM2	365	365	0	0	A	NO	NO	NO
YDR159W	SAC3	1305	1301	19	12	NA	NO	NO	NO
YDR160W	SSY1	851	852	3	2	NA	NO	NO	NO
YDR161W	ACL4	387	387	1	2	A	NO	NO	NO
YDR162C	NBP2	233	236	2	0	A	NO	NO	NO
YDR163W	CWC15	175	175	3	1	NA	NO	NO	NO
YDR164C	SEC1	723	724	1	0	A	NO	NO	NO
YDR165W	TRM82	445	444	5	3	A	NO	NO	NO
YDR166C	SEC5	972	971	2	1	NA	NO	NO	NO
YDR167W	TAF10	207	206	0	0	NA	NO	NO	NO
YDR168W	CDC37	506	506	1	0	A	NO	NO	NO
YDR169C	STB3	512	513	0	1	NA	NO	NO	NO
YDR170C	SEC7	1989	2011	6	2	B	NO	NO	Sk
YDR171W	HSP42	376	375	2	0	A	NO	NO	NO
YDR172W	SUP35	678	685	2	1	A	NO	NO	Sk
YDR176W	NGG1	698	702	4	2	NA	NO	NO	NO
YDR177W	UBC1	215	215	0	0	A	NO	NO	NO
YDR178W	SDH4	181	181	0	0	NA	NO	NO	NO
YDR179C	CSN9	160	162	1	0	NA	NO	NO	NO
YDR179W-A	NVJ3	464	463	3	5	NA	NO	NO	NO
YDR180W	SCC2	1493	1493	4	10	B	NO	NO	NO
YDR181C	SAS4	484	481	0	0	NA	NO	NO	NO
YDR182W	CDC1	491	491	3	1	A	NO	NO	NO
YDR183W	PLP1	228	230	0	0	A	NO	NO	NO
YDR184C	ATC1	296	294	0	0	NA	NO	NO	NO
YDR185C	UPS3	179	179	0	0	NA	NO	NO	Sc
YDR186C	SND1	882	877	2	3	NA	NO	NO	NO
YDR188W	CCT6	546	546	0	0	A	NO	NO	NO
YDR189W	SLY1	664	666	0	0	A	NO	NO	NO
YDR190C	RVB1	463	463	0	0	A	NO	NO	NO
YDR191W	HST4	370	370	0	0	A	NO	NO	NO
YDR192C	NUP42	430	430	7	3	NA	YES	NO	NO
YDR194C	MSS116	664	664	2	2	A	NO	NO	NO
YDR195W	REF2	531	533	0	1	NA	NO	NO	NO
YDR197W	CBS2	389	389	2	2	A	NO	NO	NO
YDR198C	RKM2	477	479	2	3	A	NO	NO	NO
YDR200C	VPS64	606	604	2	5	A	NO	NO	NO
YDR201W	SPC19	168	165	0	1	NA	NO	YES	NO
YDR202C	RAV2	351	351	0	0	NA	NO	NO	NO
YDR204W	COQ4	329	335	0	0	NA	NO	NO	NO
YDR205W	MSC2	726	724	3	0	A	NO	NO	NO
YDR206W	EBS1	881	884	7	4	A	NO	NO	NO
YDR208W	MSS4	767	780	0	0	A	NO	NO	NO
YDR211W	GCD6	711	712	2	1	A	NO	NO	NO
YDR212W	TCP1	559	559	0	0	A	NO	NO	NO
YDR213W	UPC2	914	913	0	1	C	NO	NO	NO
YDR214W	AHA1	348	350	0	0	A	NO	NO	NO
YDR216W	ADR1	1323	1323	4	3	A	NO	NO	NO
YDR217C	RAD9	1321	1309	22	12	A	NO	NO	NO
YDR219C	MFB1	465	465	4	2	A	NO	NO	NO
YDR221W	GTB1	707	702	10	9	A	NO	NO	NO
YDR223W	CRF1	530	467	6	14	NA	NO	NO	NO
YDR224C	HTB1	131	131	0	0	A	NO	NO	NO
YDR225W	HTA1	132	132	0	0	A	NO	NO	NO
YDR226W	ADK1	222	222	0	0	C	NO	NO	NO
YDR229W	IVY1	461	453	0	0	NA	NO	NO	NO
YDR231C	COX20	201	205	0	0	NA	NO	NO	NO
YDR233C	RTN1	296	295	0	0	NA	NO	NO	NO
YDR234W	LYS4	693	693	1	1	A	NO	NO	NO
YDR235W	PRP42	544	544	4	1	A	NO	NO	NO
YDR236C	FMN1	218	218	0	0	A	NO	NO	Sk
YDR238C	SEC26	973	973	0	3	A	NO	NO	NO
YDR239C		790	787	15	5	NA	NO	NO	NO
YDR240C	SNU56	490	492	4	4	NA	NO	NO	NO
YDR242W	AMD2	549	549	3	1	A	NO	NO	NO
YDR244W	PEX5	611	612	1	2	A	NO	NO	NO
YDR245W	MNN10	393	393	0	1	NA	NO	NO	NO
YDR246W	TRS23	220	219	0	0	A	NO	NO	NO
YDR248C		186	193	0	1	A	NO	NO	NO
YDR249C		373	373	6	0	NA	NO	NO	NO
YDR251W	PAM1	840	829	5	5	NA	NO	NO	NO
YDR253C	MET32	187	191	0	0	A	NO	NO	NO
YDR254W	CHL4	458	458	1	0	NA	NO	NO	NO
YDR255C	RMD5	421	421	1	0	A	NO	NO	NO
YDR256C	CTA1	513	515	0	1	A	NO	NO	NO
YDR257C	RKM4	495	494	0	0	A	NO	NO	NO
YDR258C	HSP78	810	811	0	6	A	NO	NO	NO
YDR260C	SWM1	170	170	0	0	NA	NO	NO	NO
YDR261C	EXG2	563	562	8	2	A	NO	NO	NO
YDR263C	DIN7	430	430	4	1	A	NO	NO	NO
YDR264C	AKR1	764	764	3	5	A	NO	NO	NO
YDR265W	PEX10	337	337	2	1	A	NO	NO	NO
YDR266C	HEL2	641	639	3	1	A	NO	NO	NO
YDR267C	CIA1	338	330	0	0	A	NO	NO	NO
YDR268W	MSW1	379	379	3	1	A	NO	NO	NO
YDR270W	CCC2	1008	1004	5	6	C	NO	NO	NO
YDR272W	GLO2	273	274	2	2	A	NO	NO	NO
YDR273W	DON1	355	365	0	0	A	NO	NO	NO
YDR277C	MTH1	433	433	0	1	NA	NO	NO	NO
YDR279W	RNH202	350	350	0	0	NA	NO	NO	NO
YDR280W	RRP45	305	305	0	0	A	NO	NO	NO
YDR282C	MRX10	413	414	3	4	NA	NO	NO	NO
YDR283C	GCN2	1660	1659	2	1	A	NO	NO	NO
YDR284C	DPP1	289	289	0	0	A	NO	NO	NO
YDR285W	ZIP1	877	875	8	3	C	YES	NO	Sk
YDR286C	MGP12	114	114	0	0	A	NO	NO	NO
YDR288W	NSE3	303	303	0	4	NA	NO	NO	NO
YDR289C	RTT103	419	408	1	1	C	NO	NO	NO
YDR291W	HRQ1	1076	1077	1	5	A	NO	NO	NO
YDR292C	SRP101	621	621	3	0	A	NO	NO	NO
YDR293C	SSD1	1253	1250	2	2	A	NO	NO	NO
YDR295C	HDA2	670	674	3	4	NA	NO	NO	NO
YDR296W	MHR1	226	226	0	0	NA	NO	NO	NO
YDR297W	SUR2	349	349	0	0	NA	NO	NO	NO
YDR298C	ATP5	212	212	0	0	A	NO	NO	Sk
YDR299W	BFR2	540	543	0	3	NA	NO	NO	NO
YDR300C	PRO1	428	428	2	0	A	NO	NO	NO
YDR301W	CFT1	1355	1357	2	1	NA	NO	NO	NO
YDR302W	GPI11	219	219	0	0	NA	NO	NO	NO
YDR303C	RSC3	889	885	4	2	A	NO	NO	NO
YDR304C	CPR5	225	225	0	0	A	NO	NO	NO
YDR305C	HNT2	153	153	0	0	A	NO	NO	NO
YDR306C		478	478	1	1	A	NO	NO	NO
YDR307W	PMT7	684	662	4	7	A	NO	NO	NO
YDR308C	SRB7	140	140	0	0	A	NO	NO	NO
YDR309C	GIC2	382	383	5	2	NA	NO	NO	NO
YDR310C	SUM1	1057	1062	5	3	NA	NO	NO	NO
YDR311W	TFB1	645	642	0	0	A	NO	NO	NO
YDR312W	SSF2	453	453	4	0	NA	NO	NO	Sk
YDR313C	PIB1	293	286	1	1	A	NO	NO	NO
YDR315C	IPK1	302	281	3	2	NA	NO	NO	NO
YDR316W	OMS1	471	471	0	1	A	NO	NO	NO
YDR317W	HIM1	414	414	3	2	C	NO	NO	NO
YDR319C	YFT2	299	274	1	3	NA	NO	NO	NO
YDR320C	SWA2	642	668	6	4	A	NO	NO	NO
YDR321W	ASP1	381	381	1	0	A	NO	NO	NO
YDR323C	PEP7	515	515	1	1	A	NO	NO	NO
YDR324C	UTP4	752	776	2	1	A	NO	NO	NO
YDR325W	YCG1	1034	1035	8	6	A	NO	NO	NO
YDR328C	SKP1	195	194	0	0	A	NO	NO	Sc
YDR329C	PEX3	439	441	0	0	NA	NO	NO	NO
YDR330W	UBX5	497	500	1	0	A	NO	NO	NO
YDR331W	GPI8	411	411	0	0	NA	NO	NO	NO
YDR333C	RQC1	720	723	4	5	NA	NO	NO	NO
YDR334W	SWR1	1509	1514	8	6	A	NO	NO	NO
YDR335W	MSN5	1224	1224	0	0	A	NO	NO	NO
YDR338C		692	695	2	1	NA	NO	NO	NO
YDR339C	FCF1	189	189	0	0	A	NO	NO	NO
YDR346C	SVF1	479	481	0	0	NA	NO	NO	NO
YDR348C	PAL1	495	499	2	0	NA	NO	NO	NO
YDR349C	YPS7	586	596	2	4	A	NO	NO	NO
YDR350C	ATP22	683	684	3	3	NA	NO	NO	NO
YDR351W	SBE2	864	864	7	3	NA	NO	NO	NO
YDR352W	YPQ2	318	317	2	0	NA	NO	NO	NO
YDR353W	TRR1	319	319	0	0	A	NO	NO	NO
YDR354W	TRP4	383	380	1	3	A	NO	NO	NO
YDR356W	SPC110	947	944	9	7	C	NO	NO	NO
YDR357C	CNL1	122	122	0	0	NA	NO	NO	NO
YDR358W	GGA1	555	557	4	7	A	YES	NO	NO
YDR359C	EAF1	978	982	10	8	A	NO	NO	NO
YDR361C	BCP1	285	283	2	2	NA	NO	NO	NO
YDR362C	TFC6	674	672	2	2	A	NO	NO	NO
YDR363W	ESC2	458	456	6	3	A	NO	NO	NO
YDR364C	CDC40	454	455	0	2	A	NO	NO	NO
YDR367W	KEI1	230	221	0	2	NA	NO	NO	NO
YDR368W	YPR1	312	312	0	0	A	NO	NO	NO
YDR369C	XRS2	843	854	13	15	A	NO	NO	NO
YDR370C	DXO1	442	442	3	4	NA	NO	NO	NO
YDR371W	CTS2	511	511	3	3	A	NO	NO	Sc
YDR372C	VPS74	346	345	0	0	NA	NO	NO	NO
YDR373W	FRQ1	190	190	0	0	A	NO	NO	NO
YDR374C	PHO92	302	306	2	0	NA	NO	NO	NO
YDR375C	BCS1	456	456	0	1	A	NO	NO	NO
YDR377W	ATP17	101	101	0	0	NA	NO	NO	NO
YDR379W	RGA2	1003	1009	6	10	A	NO	NO	NO
YDR380W	ARO10	635	635	3	4	A	NO	NO	NO
YDR381W	YRA1	226	226	0	0	A	NO	NO	NO
YDR383C	NKP1	238	238	0	0	NA	NO	NO	NO
YDR384C	ATO3	275	275	0	0	NA	NO	NO	NO
YDR386W	MUS81	628	632	0	1	C	NO	NO	NO
YDR387C	CIN10	555	555	1	1	A	NO	NO	NO
YDR388W	RVS167	460	482	0	0	A	NO	NO	NO
YDR389W	SAC7	657	654	2	0	A	NO	NO	NO
YDR390C	UBA2	635	636	5	2	A	NO	NO	Sk
YDR392W	SPT3	336	337	0	0	A	NO	NO	NO
YDR393W	SHE9	449	456	2	2	NA	NO	YES	NO
YDR394W	RPT3	428	428	0	0	A	NO	NO	NO
YDR395W	SXM1	944	944	1	0	A	NO	NO	NO
YDR397C	NCB2	146	137	0	0	A	NO	NO	NO
YDR398W	UTP5	642	643	1	3	A	NO	NO	NO
YDR399W	HPT1	221	221	0	0	A	NO	NO	NO
YDR400W	URH1	340	340	1	1	A	NO	NO	NO
YDR402C	DIT2	489	489	1	0	A	NO	NO	NO
YDR403W	DIT1	536	536	2	4	NA	NO	NO	NO
YDR404C	RPB7	171	171	0	0	A	NO	NO	NO
YDR407C	TRS120	1290	1289	8	4	NA	NO	NO	NO
YDR408C	ADE8	214	214	1	0	A	NO	NO	NO
YDR409W	SIZ1	895	904	7	6	A	NO	NO	NO
YDR410C	STE14	304	239	1	1	NA	NO	NO	NO
YDR411C	DFM1	337	341	1	1	A	NO	NO	NO
YDR412W	RRP17	235	235	0	0	NA	NO	NO	NO
YDR415C		374	374	3	1	A	NO	NO	NO
YDR416W	SYF1	853	859	5	4	B	NO	NO	NO
YDR419W	RAD30	632	632	2	1	A	NO	NO	NO
YDR421W	ARO80	954	950	5	3	A	NO	NO	NO
YDR422C	SIP1	811	815	0	0	A	NO	NO	NO
YDR425W	SNX41	626	625	4	1	A	NO	NO	NO
YDR427W	RPN9	393	393	2	2	A	NO	NO	NO
YDR428C	BNA7	261	261	1	1	A	NO	NO	NO
YDR429C	TIF35	274	274	0	0	A	NO	NO	NO
YDR430C	CYM1	989	989	4	4	A	NO	NO	NO
YDR432W	NPL3	410	414	0	0	A	NO	NO	NO
YDR434W	GPI17	538	534	2	0	NA	NO	NO	NO
YDR435C	PPM1	328	328	0	1	A	NO	NO	NO
YDR436W	PPZ2	714	710	4	0	A	NO	NO	NO
YDR437W	GPI19	140	140	0	1	NA	NO	NO	NO
YDR438W	THI74	365	370	3	2	A	NO	NO	NO
YDR439W	LRS4	347	347	0	0	NA	NO	NO	NO
YDR440W	DOT1	586	582	5	4	A	NO	NO	NO
YDR441C	APT2	181	181	0	1	A	NO	NO	NO
YDR443C	SSN2	1418	1418	0	2	NA	NO	NO	NO
YDR444W		681	687	3	1	B	NO	NO	NO
YDR446W	ECM11	301	302	0	1	NA	NO	NO	NO
YDR448W	ADA2	434	434	1	0	A	NO	NO	NO
YDR449C	UTP6	440	440	0	0	A	NO	NO	NO
YDR451C	YHP1	348	353	0	2	A	NO	NO	NO
YDR452W	PPN1	681	674	3	1	A	NO	NO	Sk
YDR453C	TSA2	196	196	0	0	A	NO	NO	NO
YDR454C	GUK1	187	187	1	0	A	NO	NO	NO
YDR456W	NHX1	633	633	0	1	NA	NO	NO	NO
YDR458C	HEH2	664	663	5	2	NA	NO	NO	NO
YDR459C	PFA5	380	374	3	3	NA	NO	NO	NO
YDR460W	TFB3	321	321	0	0	A	NO	NO	NO
YDR463W	STP1	514	519	2	5	A	NO	NO	NO
YDR464W	SPP41	1448	1435	11	6	NA	NO	NO	NO
YDR465C	RMT2	414	412	1	1	A	NO	NO	NO
YDR466W	PKH3	903	898	0	0	A	NO	NO	NO
YDR468C	TLG1	224	224	0	1	A	NO	YES	NO
YDR469W	SDC1	173	175	0	0	NA	NO	NO	NO
YDR470C	UGO1	501	502	0	2	A	NO	NO	NO
YDR472W	TRS31	283	283	0	0	A	NO	NO	NO
YDR473C	PRP3	473	469	3	4	NA	NO	NO	NO
YDR475C	JIP4	873	876	6	2	NA	NO	NO	NO
YDR476C		224	224	0	0	NA	NO	NO	NO
YDR477W	SNF1	634	633	0	0	A	NO	NO	NO
YDR478W	SNM1	198	198	3	3	NA	NO	NO	NO
YDR479C	PEX29	552	554	2	2	NA	NO	NO	NO
YDR480W	DIG2	323	323	0	0	NA	NO	NO	NO
YDR481C	PHO8	566	566	1	0	A	NO	NO	NO
YDR482C	CWC21	134	135	0	0	NA	NO	NO	NO
YDR483W	KRE2	440	442	2	2	A	NO	NO	NO
YDR484W	VPS52	640	641	0	0	NA	NO	NO	NO
YDR485C	VPS72	808	795	3	6	NA	NO	NO	NO
YDR486C	VPS60	229	229	0	0	NA	NO	NO	NO
YDR487C	RIB3	208	208	1	0	A	NO	NO	Sk
YDR488C	PAC11	539	532	4	1	A	NO	NO	NO
YDR489W	SLD5	294	294	0	0	A	NO	NO	NO
YDR490C	PKH1	756	766	2	4	A	NO	NO	NO
YDR492W	IZH1	316	316	0	0	NA	NO	NO	NO
YDR493W	MZM1	123	123	2	0	NA	NO	NO	NO
YDR494W	RSM28	362	361	0	2	NA	NO	NO	Sc
YDR495C	VPS3	1011	1011	10	3	NA	NO	NO	NO
YDR497C	ITR1	584	584	0	0	A	NO	NO	NO
YDR498C	SEC20	386	383	3	1	NA	NO	NO	NO
YDR499W	LCD1	747	747	2	2	NA	NO	NO	NO
YDR501W	PLM2	524	521	3	4	A	NO	NO	NO
YDR502C	SAM2	384	384	0	0	A	NO	NO	NO
YDR506C	GMC1	609	608	5	1	A	NO	NO	NO
YDR507C	GIN4	1135	1142	0	4	A	NO	NO	NO
YDR508C	GNP1	664	663	1	1	NA	NO	NO	NO
YDR510W	SMT3	101	101	0	0	A	NO	NO	NO
YDR511W	SDH7	133	133	1	0	NA	NO	NO	NO
YDR514C		483	483	6	3	A	NO	NO	NO
YDR516C	EMI2	500	500	0	0	A	NO	NO	NO
YDR517W	GRH1	372	372	0	1	NA	NO	NO	NO
YDR518W	EUG1	517	517	1	3	A	NO	NO	NO
YDR519W	FPR2	132	135	0	0	A	NO	NO	NO
YDR522C	SPS2	469	502	1	5	A	NO	NO	NO
YDR523C	SPS1	485	490	0	0	A	NO	NO	NO
YDR524C	AGE1	485	482	0	3	A	NO	NO	NO
YDR527W	RBA50	431	439	2	1	NA	NO	NO	NO
YDR528W	HLR1	421	423	4	3	NA	NO	NO	NO
YDR529C	QCR7	127	127	0	0	A	NO	NO	NO
YDR531W	CAB1	359	367	0	0	A	NO	NO	NO
YDR532C	KRE28	385	385	0	4	NA	NO	NO	NO
YDR536W	STL1	568	569	2	1	A	NO	NO	NO
YEL001C	IRC22	225	225	0	0	NA	NO	NO	NO
YEL002C	WBP1	430	430	3	0	NA	NO	NO	NO
YEL003W	GIM4	57	111	0	0	A	NO	NO	Sc
YEL004W	YEA4	346	342	1	2	C	NO	NO	NO
YEL006W	YEA6	337	335	0	0	A	NO	NO	NO
YEL009C	GCN4	282	281	0	0	A	NO	NO	NO
YEL011W	GLC3	704	704	1	0	A	NO	NO	NO
YEL012W	UBC8	215	206	0	0	A	NO	NO	NO
YEL013W	VAC8	578	578	0	0	B	NO	NO	NO
YEL015W	EDC3	551	551	0	5	A	NO	NO	NO
YEL016C	NPP2	479	493	2	6	A	NO	NO	NO
YEL017W	GTT3	331	337	0	1	NA	NO	NO	NO
YEL018W	EAF5	279	279	0	0	NA	NO	NO	NO
YEL019C	MMS21	267	267	0	0	A	NO	NO	NO
YEL021W	URA3	267	267	0	0	A	NO	NO	NO
YEL022W	GEA2	1461	1459	6	3	A	NO	NO	Sk
YEL023C		681	682	4	6	NA	NO	NO	Sk
YEL024W	RIP1	215	215	0	0	A	NO	NO	NO
YEL025C		1202	1188	20	21	C	NO	NO	NO
YEL027W	VMA3	160	160	0	0	A	NO	NO	NO
YEL029C	BUD16	312	312	1	0	A	NO	NO	NO
YEL030W	ECM10	646	644	3	0	A	NO	NO	Sc
YEL031W	SPF1	1215	1215	1	0	A	NO	NO	NO
YEL034W	HYP2	157	157	0	0	A	NO	NO	NO
YEL036C	ANP1	491	499	0	0	A	NO	NO	NO
YEL037C	RAD23	397	398	0	0	A	NO	NO	NO
YEL038W	UTR4	227	227	0	2	A	NO	NO	NO
YEL039C	CYC7	113	113	0	0	A	NO	NO	NO
YEL040W	UTR2	461	466	1	2	A	NO	NO	NO
YEL041W	YEF1	490	495	3	2	A	NO	NO	NO
YEL042W	GDA1	517	518	8	3	NA	NO	NO	NO
YEL043W		968	956	2	0	C	NO	NO	NO
YEL044W	IES6	166	166	0	0	NA	NO	NO	NO
YEL046C	GLY1	387	387	0	0	A	NO	NO	NO
YEL048C	TCA17	152	152	0	0	A	NO	NO	NO
YEL052W	AFG1	509	509	2	0	A	NO	NO	NO
YEL053C	MAK10	734	733	4	3	NA	NO	NO	NO
YEL055C	POL5	1019	1022	4	1	C	NO	NO	NO
YEL056W	HAT2	401	401	0	0	A	NO	NO	NO
YEL058W	PCM1	557	557	0	3	A	NO	NO	NO
YEL060C	PRB1	608	635	4	0	A	YES	NO	NO
YEL061C	CIN8	1000	1000	0	0	A	NO	NO	NO
YEL062W	NPR2	615	615	4	1	NA	NO	NO	NO
YEL063C	CAN1	590	590	1	1	NA	NO	NO	NO
YEL064C	AVT2	483	480	0	1	NA	NO	NO	NO
YER002W	NOP16	235	231	2	0	NA	NO	NO	NO
YER003C	PMI40	380	429	0	0	A	NO	NO	Sk
YER004W	FMP52	227	231	1	1	A	NO	NO	NO
YER005W	YND1	630	630	2	0	NA	NO	NO	NO
YER006W	NUG1	520	520	1	1	A	NO	NO	NO
YER007C-A	TMA20	181	181	0	0	A	NO	NO	NO
YER007W	PAC2	512	518	7	2	C	NO	NO	NO
YER009W	NTF2	125	125	0	0	A	NO	NO	NO
YER010C		234	234	1	0	A	NO	NO	NO
YER012W	PRE1	198	198	0	0	A	NO	NO	NO
YER013W	PRP22	1149	1145	4	1	A	NO	NO	NO
YER014W	HEM14	539	539	2	3	A	NO	NO	NO
YER015W	FAA2	744	744	0	0	A	NO	NO	NO
YER016W	BIM1	342	344	0	0	A	NO	NO	NO
YER017C	AFG3	765	761	0	2	A	NO	YES	NO
YER018C	SPC25	221	221	1	1	A	YES	NO	NO
YER019W	ISC1	448	477	1	0	A	NO	NO	NO
YER020W	GPA2	450	449	1	1	A	NO	NO	NO
YER021W	RPN3	523	523	0	1	A	NO	NO	NO
YER022W	SRB4	687	687	6	2	NA	NO	NO	NO
YER023W	PRO3	286	286	0	0	A	NO	NO	NO
YER024W	YAT2	922	923	2	3	A	NO	NO	NO
YER025W	GCD11	527	527	0	0	A	NO	NO	NO
YER026C	CHO1	275	276	0	0	NA	NO	NO	NO
YER027C	GAL83	418	417	2	3	A	NO	NO	NO
YER029C	SMB1	196	196	0	0	A	NO	NO	Sk
YER030W	CHZ1	151	160	0	0	NA	NO	NO	NO
YER031C	YPT31	223	223	0	0	A	NO	NO	NO
YER032W	FIR1	871	876	7	8	NA	NO	NO	NO
YER033C	ZRG8	1051	1076	11	13	NA	NO	NO	NO
YER035W	EDC2	144	145	1	3	NA	NO	NO	NO
YER036C	ARB1	610	610	0	0	A	NO	NO	NO
YER037W	PHM8	321	321	0	0	A	NO	NO	NO
YER038C	KRE29	465	464	0	3	NA	NO	NO	NO
YER039C	HVG1	249	249	0	0	A	NO	NO	NO
YER040W	GLN3	731	730	4	2	A	NO	NO	NO
YER041W	YEN1	762	759	1	5	A	NO	NO	NO
YER042W	MXR1	184	184	1	0	A	NO	NO	NO
YER043C	SAH1	449	449	0	0	A	NO	NO	NO
YER044C	ERG28	148	148	0	0	NA	NO	NO	NO
YER045C	ACA1	478	489	7	4	A	NO	NO	NO
YER046W	SPO73	143	143	0	0	NA	NO	NO	NO
YER049W	TPA1	639	644	0	0	NA	NO	NO	NO
YER051W	JHD1	493	492	6	5	A	NO	NO	NO
YER052C	HOM3	527	527	0	0	A	NO	NO	NO
YER053C	PIC2	299	300	0	1	A	NO	NO	NO
YER054C	GIP2	548	548	4	2	NA	NO	NO	NO
YER055C	HIS1	297	297	1	0	A	NO	NO	NO
YER056C	FCY2	533	533	0	1	NA	NO	NO	NO
YER057C	HMF1	129	129	0	0	A	NO	NO	NO
YER058W	PET117	107	107	0	0	NA	NO	NO	NO
YER059W	PCL6	420	420	2	3	NA	NO	NO	NO
YER061C	CEM1	442	442	0	2	A	NO	NO	NO
YER062C	GPP2	250	250	0	0	A	NO	NO	NO
YER064C	VHR2	503	505	1	5	NA	NO	NO	NO
YER065C	ICL1	557	557	1	0	A	NO	NO	NO
YER067W	RGI1	161	161	0	0	NA	NO	YES	NO
YER068W	MOT2	584	587	0	0	A	NO	NO	NO
YER069W	ARG5,6	863	863	3	3	A	NO	NO	NO
YER070W	RNR1	886	888	0	0	A	NO	NO	NO
YER071C	TDA2	127	126	1	0	NA	NO	NO	NO
YER072W	VTC1	129	129	0	0	NA	NO	NO	NO
YER073W	ALD5	520	520	0	0	A	NO	NO	NO
YER075C	PTP3	901	928	0	3	A	NO	NO	NO
YER077C	MRX1	654	688	5	0	NA	NO	NO	NO
YER078C	ICP55	511	511	0	0	A	NO	NO	NO
YER080W	AIM9	630	627	0	1	A	NO	NO	NO
YER083C	GET2	285	285	0	1	NA	NO	NO	NO
YER086W	ILV1	576	576	0	0	A	NO	NO	NO
YER087W	AIM10	576	576	1	2	B	NO	NO	NO
YER088C	DOT6	613	670	2	3	A	NO	NO	NO
YER089C	PTC2	464	464	1	0	A	NO	NO	NO
YER090W	TRP2	507	507	0	1	A	NO	NO	NO
YER091C	MET6	767	767	0	0	A	NO	NO	NO
YER092W	IES5	127	125	0	0	NA	YES	NO	NO
YER093C	TSC11	1430	1430	1	1	A	NO	NO	NO
YER094C	PUP3	205	205	0	0	A	NO	NO	NO
YER095W	RAD51	400	400	0	0	A	NO	NO	Sc
YER096W	SHC1	525	512	4	4	A	NO	NO	NO
YER098W	UBP9	748	754	3	7	A	NO	NO	NO
YER099C	PRS2	318	318	0	0	A	NO	NO	Sk
YER100W	UBC6	250	250	0	0	A	NO	NO	NO
YER101C	AST2	430	430	2	0	A	NO	NO	NO
YER103W	SSA4	642	642	0	0	A	NO	NO	NO
YER104W	RTT105	208	208	0	0	NA	NO	NO	NO
YER105C	NUP157	1389	1391	15	12	NA	NO	NO	NO
YER106W	MAM1	347	302	7	2	NA	NO	NO	NO
YER107C	GLE2	365	365	0	0	A	NO	NO	NO
YER109C	FLO8	810	799	2	1	NA	NO	NO	NO
YER110C	KAP123	1113	1113	1	0	A	NO	NO	NO
YER111C	SWI4	1088	1094	4	1	A	NO	NO	NO
YER112W	LSM4	176	187	0	0	A	NO	NO	NO
YER113C	TMN3	707	706	4	4	NA	NO	NO	NO
YER114C	BOI2	1043	1040	8	4	A	NO	NO	NO
YER115C	SPR6	191	191	0	0	NA	NO	NO	Sc
YER116C	SLX8	272	274	3	1	A	NO	NO	NO
YER119C	AVT6	448	448	1	0	NA	NO	NO	NO
YER120W	SCS2	244	244	1	0	A	NO	NO	NO
YER122C	GLO3	496	500	0	0	A	NO	NO	NO
YER123W	YCK3	525	524	0	1	A	NO	NO	NO
YER124C	DSE1	573	573	4	2	A	NO	NO	NO
YER125W	RSP5	809	809	0	0	A	NO	NO	NO
YER127W	LCP5	357	357	1	0	NA	NO	NO	NO
YER128W	VFA1	211	203	1	1	NA	NO	NO	NO
YER129W	SAK1	1147	1142	5	6	A	NO	NO	NO
YER130C	COM2	442	443	0	0	A	NO	NO	NO
YER132C	PMD1	1749	1753	19	5	A	NO	NO	NO
YER133W	GLC7	312	312	0	0	A	NO	NO	NO
YER136W	GDI1	451	451	0	0	A	NO	NO	Sc
YER139C	RTR1	226	226	0	0	NA	NO	NO	NO
YER140W	EMP65	555	556	3	0	NA	NO	NO	NO
YER141W	COX15	486	486	1	0	NA	NO	NO	NO
YER142C	MAG1	296	296	0	0	A	NO	NO	NO
YER143W	DDI1	428	428	1	0	A	NO	NO	NO
YER144C	UBP5	807	805	6	3	A	NO	NO	NO
YER145C	FTR1	404	404	0	0	NA	NO	NO	Sk
YER147C	SCC4	622	624	2	0	NA	NO	NO	NO
YER148W	SPT15	240	240	0	0	A	NO	NO	NO
YER149C	PEA2	420	420	0	0	NA	NO	NO	NO
YER150W	SPI1	148	148	0	0	NA	NO	NO	NO
YER151C	UBP3	910	912	5	0	A	NO	NO	Sk
YER154W	OXA1	402	402	0	0	NA	NO	NO	NO
YER155C	BEM2	2159	2167	4	4	A	NO	NO	NO
YER156C		338	338	0	1	NA	NO	NO	NO
YER157W	COG3	799	801	3	3	NA	NO	NO	NO
YER161C	SPT2	333	333	1	1	NA	NO	NO	NO
YER164W	CHD1	1468	1468	3	0	A	NO	NO	NO
YER165W	PAB1	577	577	0	0	A	NO	NO	NO
YER166W	DNF1	1573	1571	2	3	A	NO	NO	NO
YER167W	BCK2	852	851	7	1	NA	NO	NO	NO
YER168C	CCA1	546	546	0	0	A	NO	NO	NO
YER169W	RPH1	802	796	4	3	A	NO	NO	NO
YER170W	ADK2	235	234	2	0	C	NO	NO	NO
YER171W	RAD3	775	778	0	0	A	NO	NO	NO
YER172C	BRR2	2159	2162	11	7	B	NO	NO	NO
YER173W	RAD24	657	659	4	3	A	NO	NO	NO
YER174C	GRX4	244	244	1	0	A	NO	NO	NO
YER176W	ECM32	1101	1121	3	5	A	NO	NO	NO
YER177W	BMH1	268	267	0	0	A	NO	NO	NO
YER178W	PDA1	420	420	0	0	A	NO	NO	NO
YER180C	ISC10	268	267	3	1	NA	NO	NO	NO
YER182W	FMP10	236	244	0	0	A	NO	NO	NO
YER183C	FAU1	211	211	0	0	A	NO	NO	NO
YFL002C	SPB4	606	606	3	3	A	NO	NO	NO
YFL004W	VTC2	824	828	1	2	NA	NO	NO	NO
YFL005W	SEC4	215	215	0	0	A	NO	NO	NO
YFL007W	BLM10	2143	2143	2	2	B	NO	NO	NO
YFL008W	SMC1	1230	952	2	6	B	NO	NO	Sc
YFL010C	WWM1	199	201	0	0	A	NO	NO	NO
YFL013C	IES1	687	692	0	0	NA	NO	NO	NO
YFL014W	HSP12	109	109	0	0	NA	NO	NO	NO
YFL017C	GNA1	159	159	0	0	A	NO	NO	NO
YFL018C	LPD1	499	499	0	0	A	NO	NO	NO
YFL022C	FRS2	503	503	0	0	A	NO	NO	NO
YFL024C	EPL1	844	842	1	0	NA	NO	NO	NO
YFL025C	BST1	1026	1029	3	5	A	NO	NO	NO
YFL026W	STE2	431	431	0	1	NA	NO	NO	NO
YFL027C	GYP8	497	497	5	1	A	NO	NO	NO
YFL028C	CAF16	289	289	0	0	A	NO	NO	NO
YFL031W	HAC1	238	238	0	0	A	NO	NO	Sk
YFL034W	MIL1	1068	1073	4	3	A	NO	NO	NO
YFL036W	RPO41	1357	1351	5	3	A	NO	NO	NO
YFL038C	YPT1	206	206	0	0	A	NO	NO	NO
YFL040W		540	540	2	1	A	NO	NO	NO
YFL041W	FET5	623	622	0	0	A	NO	NO	NO
YFL042C	LAM5	671	674	2	3	NA	NO	NO	NO
YFL044C	OTU1	302	301	3	0	A	NO	NO	NO
YFL045C	SEC53	254	254	0	0	A	NO	NO	NO
YFL046W	FMP32	207	207	0	0	NA	NO	NO	Sk
YFL047W	RGD2	714	714	1	0	B	NO	NO	NO
YFL048C	EMP47	443	445	1	0	A	NO	NO	NO
YFL049W	SWP82	613	623	2	3	NA	NO	NO	NO
YFR001W	LOC1	203	204	0	0	NA	NO	NO	NO
YFR002W	NIC96	839	839	0	0	NA	NO	NO	NO
YFR003C	YPI1	156	155	0	0	NA	NO	YES	NO
YFR004W	RPN11	306	306	0	0	A	NO	NO	Sc
YFR005C	SAD1	448	448	2	2	A	NO	NO	NO
YFR006W		535	535	2	0	A	NO	NO	NO
YFR007W	YFH7	353	353	1	3	A	NO	NO	NO
YFR008W	FAR7	221	220	1	0	NA	NO	NO	NO
YFR009W	GCN20	752	752	1	1	A	NO	NO	NO
YFR010W	UBP6	499	499	0	1	A	NO	NO	NO
YFR011C	MIC19	170	170	0	0	NA	NO	NO	NO
YFR013W	IOC3	801	787	4	5	NA	NO	NO	NO
YFR014C	CMK1	446	446	1	1	A	NO	NO	NO
YFR015C	GSY1	707	708	0	1	A	NO	NO	NO
YFR021W	ATG18	500	500	0	0	A	NO	NO	NO
YFR022W	ROG3	732	733	3	8	NA	NO	NO	NO
YFR023W	PES4	611	611	6	2	A	NO	NO	NO
YFR024C-A	LSB3	459	459	0	0	A	NO	NO	NO
YFR025C	HIS2	335	335	0	0	A	NO	NO	NO
YFR027W	ECO1	280	281	2	1	A	NO	NO	NO
YFR029W	PTR3	674	678	4	1	C	NO	NO	NO
YFR030W	MET10	1035	1035	5	5	A	NO	NO	NO
YFR031C	SMC2	1170	1170	4	3	A	NO	NO	NO
YFR036W	CDC26	120	124	1	0	NA	NO	NO	NO
YFR038W	IRC5	839	853	4	1	A	NO	NO	Sk
YFR039C	OSW7	504	503	6	2	NA	NO	NO	NO
YFR040W	SAP155	995	1004	1	2	NA	NO	NO	NO
YFR041C	ERJ5	295	295	0	3	A	NO	NO	NO
YFR042W	KEG1	200	200	0	1	NA	NO	NO	NO
YFR043C	IRC6	286	237	1	4	NA	NO	NO	NO
YFR044C	DUG1	481	481	0	0	A	NO	NO	NO
YFR045W		285	309	0	0	A	NO	NO	NO
YFR046C	CNN1	362	361	0	4	NA	NO	NO	NO
YFR047C	BNA6	295	295	1	0	A	NO	NO	NO
YFR048W	RMD8	661	662	1	1	NA	NO	NO	NO
YFR050C	PRE4	266	266	0	0	A	NO	NO	NO
YFR051C	RET2	546	546	0	1	A	NO	NO	NO
YFR052W	RPN12	274	274	0	0	NA	NO	NO	NO
YFR053C	HXK1	485	485	0	0	A	NO	NO	NO
YGL001C	ERG26	349	349	0	0	A	NO	NO	NO
YGL002W	ERP6	216	216	1	2	NA	NO	NO	NO
YGL003C	CDH1	566	566	0	1	A	NO	NO	NO
YGL004C	RPN14	418	417	1	2	A	NO	NO	NO
YGL005C	COG7	279	279	4	0	NA	NO	NO	NO
YGL006W	PMC1	1177	1173	6	6	A	NO	NO	NO
YGL008C	PMA1	915	918	2	0	A	NO	NO	NO
YGL009C	LEU1	779	779	0	0	A	NO	NO	Sk
YGL010W	MPO1	177	174	4	0	NA	NO	NO	NO
YGL011C	SCL1	252	252	0	0	A	NO	NO	NO
YGL012W	ERG4	473	473	0	0	NA	NO	NO	NO
YGL013C	PDR1	1081	1069	3	2	A	NO	NO	NO
YGL016W	KAP122	1081	1081	3	2	A	NO	NO	NO
YGL017W	ATE1	503	503	0	1	A	NO	NO	NO
YGL018C	JAC1	184	184	1	1	A	NO	NO	NO
YGL019W	CKB1	278	278	0	0	A	NO	NO	NO
YGL020C	GET1	235	235	0	1	NA	NO	NO	NO
YGL021W	ALK1	741	760	5	2	A	NO	NO	NO
YGL022W	STT3	718	718	1	0	NA	NO	NO	NO
YGL023C	PIB2	654	635	1	2	A	NO	NO	NO
YGL025C	PGD1	406	394	0	0	NA	NO	NO	NO
YGL026C	TRP5	707	707	1	0	A	NO	NO	NO
YGL027C	CWH41	833	833	1	1	A	NO	NO	NO
YGL028C	SCW11	523	538	3	0	A	NO	NO	NO
YGL029W	CGR1	120	120	2	0	NA	NO	NO	NO
YGL033W	HOP2	222	218	0	0	NA	NO	NO	NO
YGL035C	MIG1	502	504	1	1	A	NO	NO	NO
YGL036W		930	909	5	4	NA	NO	NO	NO
YGL037C	PNC1	216	216	0	0	A	NO	NO	NO
YGL038C	OCH1	472	480	6	3	A	NO	NO	Sk
YGL040C	HEM2	342	342	0	0	A	NO	NO	NO
YGL043W	DST1	309	309	1	0	A	NO	NO	NO
YGL044C	RNA15	313	295	0	0	A	NO	NO	NO
YGL045W	RIM8	543	542	2	1	A	NO	NO	NO
YGL047W	ALG13	202	202	1	0	A	NO	NO	NO
YGL048C	RPT6	405	405	0	0	A	NO	NO	NO
YGL049C	TIF4632	916	914	7	3	A	NO	NO	NO
YGL050W	TYW3	273	273	2	0	A	NO	NO	Sk
YGL054C	ERV14	138	138	0	0	NA	NO	NO	NO
YGL055W	OLE1	509	510	0	0	A	NO	NO	NO
YGL056C	SDS23	527	527	1	0	A	NO	NO	NO
YGL057C	GEP7	267	287	3	2	NA	NO	NO	NO
YGL058W	RAD6	170	171	0	0	A	NO	NO	NO
YGL059W	PKP2	491	491	0	1	A	NO	NO	NO
YGL060W	YBP2	638	641	6	7	NA	NO	NO	NO
YGL061C	DUO1	247	247	1	1	NA	NO	NO	NO
YGL064C	MRH4	582	561	1	4	A	NO	NO	NO
YGL065C	ALG2	503	503	3	1	A	NO	NO	NO
YGL066W	SGF73	696	653	1	2	NA	NO	NO	NO
YGL067W	NPY1	384	384	0	0	A	NO	NO	NO
YGL070C	RPB9	122	122	0	0	A	NO	NO	NO
YGL071W	AFT1	685	690	3	2	NA	NO	NO	NO
YGL073W	HSF1	836	833	0	2	A	NO	NO	NO
YGL075C	MPS2	389	387	3	2	NA	NO	NO	NO
YGL077C	HNM1	562	563	1	1	NA	NO	NO	NO
YGL078C	DBP3	516	523	1	1	A	NO	NO	NO
YGL079W	KXD1	215	218	0	0	NA	NO	NO	NO
YGL080W	MPC1	129	130	0	0	NA	NO	NO	NO
YGL081W		325	321	4	5	A	NO	NO	NO
YGL082W		383	381	0	1	NA	NO	NO	NO
YGL083W	SCY1	804	804	5	4	A	NO	NO	NO
YGL084C	GUP1	560	560	0	0	NA	NO	NO	NO
YGL085W	LCL3	274	274	0	0	A	NO	NO	NO
YGL086W	MAD1	717	760	4	1	NA	NO	NO	Sk
YGL087C	MMS2	137	137	0	0	A	NO	NO	NO
YGL089C	MF(ALPHA)2	120	120	0	2	NA	NO	NO	NO
YGL090W	LIF1	424	421	9	3	C	NO	NO	NO
YGL091C	NBP35	328	328	0	0	A	NO	NO	NO
YGL092W	NUP145	1325	1328	13	10	A	NO	NO	NO
YGL093W	SPC105	919	917	1	5	NA	NO	NO	NO
YGL094C	PAN2	1115	1115	4	1	C	NO	NO	NO
YGL095C	VPS45	573	577	3	1	A	NO	NO	NO
YGL096W	TOS8	274	276	0	0	A	NO	NO	NO
YGL097W	SRM1	482	482	1	0	A	NO	NO	NO
YGL098W	USE1	245	245	3	1	NA	NO	NO	NO
YGL099W	LSG1	640	640	1	0	A	NO	NO	NO
YGL100W	SEH1	349	349	0	0	A	NO	NO	NO
YGL101W	YGK1	215	215	1	2	A	NO	NO	NO
YGL104C	VPS73	496	486	2	0	A	NO	NO	Sc
YGL105W	ARC1	377	376	1	1	A	NO	NO	NO
YGL106W	MLC1	149	149	0	0	A	NO	NO	NO
YGL107C	RMD9	648	646	0	0	C	NO	NO	NO
YGL108C		138	140	0	0	NA	NO	NO	NO
YGL110C	CUE3	611	624	6	5	C	NO	NO	NO
YGL111W	NSA1	463	463	3	1	A	NO	NO	NO
YGL112C	TAF6	516	516	0	0	A	NO	NO	NO
YGL113W	SLD3	670	668	7	4	NA	NO	NO	NO
YGL114W		725	725	1	2	NA	NO	NO	NO
YGL115W	SNF4	322	322	0	0	A	NO	NO	NO
YGL116W	CDC20	613	610	0	1	A	NO	NO	NO
YGL117W		265	265	4	2	NA	NO	NO	NO
YGL119W	COQ8	505	501	4	1	A	NO	NO	NO
YGL120C	PRP43	767	767	0	0	A	NO	NO	NO
YGL121C	GPG1	125	126	0	0	NA	NO	NO	NO
YGL122C	NAB2	490	497	1	2	NA	NO	NO	NO
YGL125W	MET13	600	600	1	1	A	NO	NO	NO
YGL128C	CWC23	283	283	0	0	A	NO	NO	NO
YGL130W	CEG1	459	459	3	2	A	NO	NO	NO
YGL131C	SNT2	1393	1403	5	4	B	NO	NO	NO
YGL133W	ITC1	1271	1264	6	5	NA	NO	NO	NO
YGL136C	MRM2	319	320	0	2	A	NO	NO	NO
YGL137W	SEC27	899	889	0	1	B	NO	NO	NO
YGL138C		345	345	9	2	NA	NO	NO	NO
YGL139W	FLC3	802	802	0	2	NA	NO	NO	NO
YGL140C		1218	1219	4	3	NA	NO	NO	NO
YGL141W	HUL5	910	910	3	1	A	NO	NO	NO
YGL142C	GPI10	616	616	3	6	NA	NO	NO	NO
YGL143C	MRF1	413	413	1	1	A	NO	NO	NO
YGL144C	ROG1	688	685	1	3	A	NO	NO	NO
YGL145W	TIP20	698	701	4	0	NA	NO	NO	Sc
YGL146C	RRT6	310	311	2	0	NA	NO	NO	NO
YGL148W	ARO2	376	376	0	0	A	NO	NO	NO
YGL150C	INO80	1465	1489	4	2	A	NO	NO	NO
YGL151W	NUT1	1130	1132	6	5	NA	NO	NO	NO
YGL153W	PEX14	342	341	0	0	NA	NO	NO	NO
YGL154C	LYS5	269	272	4	1	A	NO	NO	NO
YGL155W	CDC43	376	376	0	0	A	NO	NO	NO
YGL156W	AMS1	1083	1083	3	2	A	NO	NO	NO
YGL159W		370	370	0	2	A	NO	NO	NO
YGL161C	YIP5	307	310	0	0	NA	NO	NO	NO
YGL162W	SUT1	297	299	0	2	A	NO	NO	NO
YGL163C	RAD54	898	898	3	0	A	NO	NO	NO
YGL164C	YRB30	437	440	1	1	NA	NO	NO	NO
YGL166W	CUP2	221	225	1	1	A	NO	NO	Sk
YGL167C	PMR1	950	950	0	2	A	NO	NO	NO
YGL169W	SUA5	426	426	1	3	A	NO	NO	NO
YGL170C	SPO74	410	413	3	0	NA	NO	NO	NO
YGL171W	ROK1	558	564	0	1	A	NO	NO	NO
YGL172W	NUP49	449	472	0	0	NA	NO	NO	NO
YGL173C	XRN1	1526	1528	6	5	NA	NO	NO	NO
YGL174W	BUD13	266	266	3	3	NA	NO	NO	NO
YGL175C	SAE2	343	345	3	1	NA	NO	NO	NO
YGL176C		556	510	7	12	NA	NO	NO	NO
YGL178W	MPT5	847	859	1	3	A	NO	NO	NO
YGL179C	TOS3	563	560	2	5	A	NO	NO	Sc
YGL180W	ATG1	895	897	1	1	A	NO	NO	NO
YGL181W	GTS1	396	402	2	0	A	NO	NO	NO
YGL183C	MND1	219	219	0	0	NA	NO	NO	NO
YGL184C	STR3	465	465	1	1	A	NO	NO	NO
YGL185C		379	379	3	1	A	NO	NO	NO
YGL186C	TPN1	578	579	2	2	NA	NO	NO	NO
YGL187C	COX4	155	155	0	0	A	NO	NO	NO
YGL190C	CDC55	526	526	0	0	A	NO	NO	NO
YGL192W	IME4	601	600	1	3	A	NO	NO	NO
YGL194C	HOS2	452	452	0	0	A	NO	NO	NO
YGL195W	GCN1	2672	2672	9	8	A	NO	NO	NO
YGL197W	MDS3	1481	1487	1	2	A	NO	NO	Sk
YGL201C	MCM6	1019	1014	0	0	A	NO	NO	NO
YGL202W	ARO8	500	500	1	0	A	NO	NO	NO
YGL205W	POX1	749	748	2	0	A	NO	NO	NO
YGL206C	CHC1	1653	1653	0	1	B	NO	NO	NO
YGL207W	SPT16	1035	1035	0	1	A	NO	NO	NO
YGL208W	SIP2	413	415	4	2	A	NO	NO	NO
YGL209W	MIG2	383	382	0	0	A	NO	NO	NO
YGL210W	YPT32	222	222	0	0	A	NO	NO	NO
YGL211W	NCS6	359	359	0	0	A	NO	NO	NO
YGL212W	VAM7	308	316	1	1	A	NO	NO	NO
YGL213C	SKI8	397	397	0	0	A	NO	NO	NO
YGL215W	CLG1	455	452	0	0	NA	NO	NO	NO
YGL216W	KIP3	807	805	2	0	A	NO	NO	NO
YGL219C	MDM34	461	459	3	1	NA	NO	NO	NO
YGL220W	BOL2	85	120	0	0	A	NO	NO	NO
YGL221C	NIF3	284	288	1	0	A	NO	NO	Sc
YGL222C	EDC1	175	175	0	0	NA	NO	NO	NO
YGL224C	SDT1	280	280	1	0	A	NO	NO	NO
YGL225W	VRG4	336	337	0	0	A	NO	NO	NO
YGL226W	MTC3	123	123	0	1	A	NO	NO	NO
YGL227W	VID30	957	958	1	1	A	NO	NO	NO
YGL228W	SHE10	574	577	2	4	NA	NO	NO	NO
YGL229C	SAP4	827	818	5	3	NA	NO	NO	NO
YGL230C		154	147	2	0	NA	NO	NO	NO
YGL231C	EMC4	190	190	0	0	NA	NO	NO	NO
YGL232W	TAN1	289	289	0	1	A	NO	NO	NO
YGL233W	SEC15	910	910	2	2	NA	NO	NO	Sk
YGL234W	ADE5,7	802	802	0	1	A	NO	NO	NO
YGL236C	MTO1	670	669	2	3	A	NO	NO	NO
YGL237C	HAP2	264	266	2	1	NA	NO	NO	NO
YGL238W	CSE1	960	960	3	0	A	NO	NO	Sk
YGL240W	DOC1	250	250	0	0	A	NO	NO	NO
YGL241W	KAP114	1005	1004	4	1	A	NO	NO	NO
YGL242C		181	181	0	0	A	NO	NO	NO
YGL245W	GUS1	708	708	1	0	A	NO	NO	NO
YGL246C	RAI1	389	387	0	1	NA	NO	NO	NO
YGL247W	BRR6	197	197	1	2	NA	NO	NO	NO
YGL248W	PDE1	369	369	1	1	A	NO	NO	NO
YGL249W	ZIP2	712	704	13	8	NA	NO	NO	NO
YGL250W	RMR1	246	241	1	0	NA	NO	NO	NO
YGL251C	HFM1	1184	1187	5	4	C	NO	NO	NO
YGL252C	RTG2	588	588	0	0	A	NO	NO	NO
YGL253W	HXK2	486	486	0	0	A	NO	NO	NO
YGR002C	SWC4	475	476	3	1	C	NO	NO	NO
YGR003W	CUL3	746	744	10	7	A	NO	NO	NO
YGR004W	PEX31	461	462	0	0	NA	NO	NO	NO
YGR006W	PRP18	253	251	0	0	A	NO	NO	NO
YGR007W	ECT1	323	323	1	0	A	NO	NO	NO
YGR009C	SEC9	655	651	3	3	A	NO	NO	NO
YGR010W	NMA2	395	395	0	0	A	NO	NO	NO
YGR012W	MCY1	393	393	0	0	A	NO	NO	NO
YGR013W	SNU71	621	620	1	3	NA	NO	NO	NO
YGR015C	EAT1	329	328	2	1	A	NO	NO	NO
YGR016W		190	190	0	0	NA	NO	NO	NO
YGR017W		296	297	0	0	A	NO	NO	NO
YGR019W	UGA1	471	471	0	0	A	NO	NO	NO
YGR020C	VMA7	118	118	0	0	A	NO	NO	NO
YGR021W	DPC29	289	290	0	1	A	NO	NO	NO
YGR026W		277	278	0	0	NA	NO	NO	NO
YGR028W	MSP1	362	362	0	0	A	NO	NO	NO
YGR029W	ERV1	183	189	0	0	A	NO	NO	NO
YGR030C	POP6	158	158	1	1	NA	NO	NO	NO
YGR031W	IMO32	341	342	0	2	A	NO	NO	NO
YGR032W	GSC2	1892	1895	1	1	NA	NO	NO	NO
YGR033C	TIM21	245	239	1	0	NA	NO	NO	NO
YGR035C		116	116	0	0	NA	NO	NO	NO
YGR036C	CAX4	239	239	0	0	A	NO	NO	NO
YGR038W	ORM1	222	222	0	0	NA	NO	NO	NO
YGR040W	KSS1	368	368	0	0	A	NO	NO	NO
YGR041W	BUD9	538	547	3	5	NA	NO	NO	NO
YGR042W	MTE1	254	271	3	1	NA	NO	NO	NO
YGR043C	NQM1	333	333	0	0	A	NO	NO	NO
YGR044C	RME1	296	300	0	0	NA	NO	NO	NO
YGR046W	TAM41	385	385	0	0	NA	NO	NO	Sc
YGR047C	TFC4	1025	1025	3	1	B	NO	NO	NO
YGR048W	UFD1	363	361	0	0	NA	NO	YES	NO
YGR049W	SCM4	187	187	0	0	NA	NO	NO	NO
YGR052W	FMP48	369	369	1	0	A	NO	NO	Sk
YGR053C	MCO32	283	283	1	0	NA	NO	NO	NO
YGR054W		642	642	3	0	C	NO	NO	NO
YGR055W	MUP1	574	574	0	0	NA	NO	NO	Sk
YGR056W	RSC1	924	928	4	1	A	NO	NO	NO
YGR057C	LST7	240	242	0	0	NA	NO	NO	NO
YGR058W	PEF1	334	335	0	0	A	NO	NO	NO
YGR060W	ERG25	309	309	1	0	NA	NO	NO	NO
YGR061C	ADE6	1358	1358	2	0	A	NO	NO	NO
YGR062C	COX18	316	316	1	2	NA	NO	NO	NO
YGR063C	SPT4	102	102	0	0	A	NO	NO	NO
YGR065C	VHT1	592	593	2	0	A	NO	NO	NO
YGR067C		810	804	5	5	A	NO	NO	NO
YGR068C	ART5	582	586	2	2	NA	NO	NO	NO
YGR070W	ROM1	1150	1155	9	7	A	NO	NO	NO
YGR075C	PRP38	236	242	0	0	NA	NO	NO	NO
YGR077C	PEX8	590	589	4	4	NA	NO	NO	NO
YGR078C	PAC10	199	199	0	0	A	NO	NO	NO
YGR079W		366	370	0	0	NA	NO	NO	Sk
YGR080W	TWF1	332	332	0	0	A	NO	NO	NO
YGR081C	SLX9	210	210	1	1	NA	NO	NO	NO
YGR082W	TOM20	183	183	0	0	A	NO	NO	NO
YGR083C	GCD2	652	651	0	2	A	NO	NO	NO
YGR084C	MRP13	312	339	0	0	NA	NO	NO	NO
YGR086C	PIL1	336	339	0	0	NA	NO	NO	NO
YGR088W	CTT1	562	562	0	0	A	NO	NO	NO
YGR089W	NNF2	935	936	5	4	NA	NO	NO	NO
YGR090W	UTP22	1238	1237	5	2	NA	NO	NO	NO
YGR091W	PRP31	495	494	5	4	A	NO	NO	NO
YGR092W	DBF2	573	572	0	0	A	NO	NO	NO
YGR093W	DRN1	508	507	2	5	A	NO	NO	NO
YGR094W	VAS1	1104	1104	4	2	A	NO	NO	NO
YGR095C	RRP46	223	223	1	0	A	NO	NO	NO
YGR097W	ASK10	1139	1146	3	0	A	NO	NO	NO
YGR098C	ESP1	1630	1630	8	9	NA	NO	NO	NO
YGR099W	TEL2	693	688	3	2	NA	NO	NO	NO
YGR100W	MDR1	952	950	1	2	A	NO	NO	NO
YGR101W	PCP1	346	346	0	3	A	NO	NO	NO
YGR102C	GTF1	183	183	1	0	NA	NO	NO	NO
YGR103W	NOP7	601	605	2	1	A	NO	NO	NO
YGR104C	SRB5	303	307	1	0	NA	NO	NO	NO
YGR106C	VOA1	265	265	2	1	NA	NO	NO	NO
YGR108W	CLB1	472	471	0	2	A	NO	NO	NO
YGR109C	CLB6	383	380	0	0	A	NO	NO	NO
YGR110W	CLD1	452	445	0	0	A	NO	NO	NO
YGR111W		400	400	3	1	A	NO	NO	NO
YGR112W	SHY1	389	389	0	0	NA	NO	NO	NO
YGR113W	DAM1	343	343	2	2	NA	NO	NO	NO
YGR116W	SPT6	1451	1451	1	1	A	NO	NO	NO
YGR117C		475	476	3	6	A	NO	NO	NO
YGR119C	NUP57	542	541	2	0	NA	NO	NO	NO
YGR120C	COG2	262	262	3	0	NA	NO	NO	NO
YGR121C	MEP1	491	492	0	0	A	NO	NO	NO
YGR122W		397	402	2	3	NA	NO	NO	NO
YGR123C	PPT1	513	513	0	0	A	NO	NO	NO
YGR124W	ASN2	572	572	0	0	A	NO	NO	NO
YGR125W		1036	1036	3	0	C	NO	NO	NO
YGR126W		230	230	0	0	NA	NO	NO	NO
YGR127W		309	312	0	0	NA	NO	NO	NO
YGR128C	UTP8	713	713	4	3	NA	NO	NO	Sk
YGR129W	SYF2	213	215	1	4	NA	NO	NO	NO
YGR130C		807	814	3	1	NA	NO	NO	NO
YGR131W	FHN1	174	174	0	0	NA	NO	NO	NO
YGR132C	PHB1	287	287	0	0	A	NO	NO	NO
YGR133W	PEX4	205	183	0	0	A	NO	NO	NO
YGR134W	CAF130	1126	1122	7	4	NA	NO	NO	Sk
YGR135W	PRE9	258	258	0	0	A	NO	NO	NO
YGR140W	CBF2	962	956	2	1	NA	NO	NO	NO
YGR141W	VPS62	471	467	4	0	NA	NO	NO	NO
YGR142W	BTN2	409	410	3	7	NA	NO	NO	NO
YGR143W	SKN1	772	771	0	0	A	NO	NO	NO
YGR144W	THI4	326	326	0	0	A	NO	NO	NO
YGR145W	ENP2	708	707	2	1	A	NO	NO	NO
YGR146C	ECL1	211	211	0	2	NA	NO	NO	NO
YGR147C	NAT2	288	288	1	0	NA	NO	NO	Sk
YGR149W	GPC1	432	432	0	2	NA	NO	NO	NO
YGR150C	CCM1	872	864	12	6	NA	NO	NO	NO
YGR152C	RSR1	272	272	0	0	A	NO	NO	NO
YGR155W	CYS4	507	507	0	0	A	NO	NO	NO
YGR156W	PTI1	425	425	1	0	A	NO	NO	NO
YGR157W	CHO2	871	869	2	2	NA	NO	NO	NO
YGR158C	MTR3	256	250	2	0	A	NO	NO	NO
YGR159C	NSR1	393	416	1	0	A	NO	NO	NO
YGR161C	RTS3	264	263	0	0	NA	NO	NO	NO
YGR162W	TIF4631	951	952	5	4	A	NO	NO	NO
YGR163W	GTR2	341	341	0	0	A	NO	NO	NO
YGR166W	TRS65	559	560	1	5	NA	NO	NO	NO
YGR167W	CLC1	236	233	1	2	NA	NO	NO	NO
YGR170W	PSD2	1144	1138	3	4	A	NO	NO	NO
YGR171C	MSM1	574	575	1	5	A	NO	NO	NO
YGR172C	YIP1	248	248	0	0	NA	NO	NO	NO
YGR173W	RBG2	368	368	0	0	A	NO	YES	NO
YGR174C	CBP4	147	170	0	0	NA	NO	NO	NO
YGR175C	ERG1	496	496	0	0	A	NO	NO	NO
YGR178C	PBP1	722	722	2	2	NA	NO	NO	NO
YGR179C	OKP1	402	406	2	2	NA	NO	NO	NO
YGR180C	RNR4	345	345	0	0	A	NO	NO	NO
YGR181W	TIM13	105	105	0	0	A	NO	NO	NO
YGR184C	UBR1	1950	1950	2	2	NA	NO	NO	NO
YGR185C	TYS1	394	394	0	0	A	NO	NO	NO
YGR187C	HGH1	393	394	2	0	A	NO	NO	NO
YGR188C	BUB1	1022	1021	6	6	A	NO	NO	NO
YGR189C	CRH1	528	502	4	1	A	NO	NO	NO
YGR193C	PDX1	411	410	0	3	A	NO	NO	NO
YGR194C	XKS1	584	600	3	4	A	NO	NO	NO
YGR195W	SKI6	246	246	0	0	A	NO	NO	NO
YGR196C	FYV8	835	817	14	6	NA	NO	NO	NO
YGR197C	SNG1	534	547	1	2	NA	NO	NO	NO
YGR198W	YPP1	819	817	1	2	A	NO	NO	NO
YGR199W	PMT6	759	759	1	1	A	NO	NO	NO
YGR200C	ELP2	788	788	2	2	B	NO	NO	NO
YGR202C	PCT1	423	424	0	0	A	NO	NO	NO
YGR203W	YCH1	148	148	0	0	A	NO	NO	NO
YGR204W	ADE3	946	946	0	0	A	NO	NO	NO
YGR205W	TDA10	290	290	0	0	A	NO	NO	NO
YGR206W	MVB12	101	101	1	0	NA	NO	NO	NO
YGR207C	CIR1	261	261	0	0	A	NO	NO	NO
YGR208W	SER2	309	309	1	0	A	NO	NO	NO
YGR209C	TRX2	104	104	0	0	A	NO	NO	NO
YGR210C		411	411	0	0	A	NO	NO	NO
YGR211W	ZPR1	486	486	1	0	NA	NO	NO	NO
YGR212W	SLI1	476	468	2	5	A	NO	NO	NO
YGR216C	GPI1	615	609	4	6	NA	NO	NO	NO
YGR218W	CRM1	1084	1084	0	0	A	NO	NO	NO
YGR221C	TOS2	633	622	0	0	NA	NO	NO	NO
YGR222W	PET54	297	293	0	0	A	NO	NO	NO
YGR223C	HSV2	450	448	0	0	A	NO	NO	NO
YGR227W	DIE2	525	525	1	0	NA	NO	NO	NO
YGR229C	SMI1	500	505	3	2	A	NO	NO	NO
YGR230W	BNS1	151	137	0	0	NA	NO	NO	NO
YGR231C	PHB2	310	310	0	0	A	NO	NO	NO
YGR232W	NAS6	228	229	0	0	A	NO	NO	NO
YGR233C	PHO81	1156	1177	3	2	A	NO	NO	NO
YGR235C	MIC26	233	233	2	2	NA	NO	NO	NO
YGR237C		788	785	3	2	NA	NO	NO	NO
YGR238C	KEL2	883	882	13	13	B	NO	NO	NO
YGR239C	PEX21	286	288	6	0	NA	NO	NO	NO
YGR240C	PFK1	987	987	0	1	A	NO	NO	NO
YGR241C	YAP1802	563	568	2	0	A	NO	NO	NO
YGR244C	LSC2	427	427	0	0	A	NO	NO	NO
YGR245C	SDA1	769	767	2	1	A	NO	NO	NO
YGR246C	BRF1	597	596	0	1	A	NO	NO	NO
YGR248W	SOL4	255	255	0	0	A	NO	NO	NO
YGR249W	MGA1	452	456	0	1	A	NO	NO	NO
YGR250C	RIE1	779	781	3	4	A	NO	NO	NO
YGR251W	NOP19	194	196	0	0	NA	NO	NO	NO
YGR252W	GCN5	439	439	0	0	A	NO	NO	NO
YGR253C	PUP2	260	260	0	0	A	NO	NO	NO
YGR255C	COQ6	479	479	0	0	A	NO	NO	NO
YGR256W	GND2	492	492	0	0	A	NO	NO	NO
YGR257C	MTM1	368	366	1	0	A	NO	NO	NO
YGR258C	RAD2	1115	1031	6	1	A	NO	NO	NO
YGR260W	TNA1	534	534	0	2	A	NO	NO	NO
YGR261C	APL6	803	809	3	2	A	NO	NO	Sc
YGR262C	BUD32	261	261	1	0	A	NO	NO	Sk
YGR266W		701	701	5	1	NA	NO	NO	NO
YGR267C	FOL2	243	243	0	0	A	NO	NO	NO
YGR268C	HUA1	193	198	0	0	NA	NO	NO	Sk
YGR270W	YTA7	1386	1379	8	7	A	NO	NO	NO
YGR271W	SLH1	2007	1967	1	2	B	NO	NO	NO
YGR273C		174	174	0	0	NA	NO	NO	NO
YGR274C	TAF1	1066	1066	2	4	NA	NO	NO	NO
YGR277C	CAB4	303	305	3	2	A	NO	NO	NO
YGR278W	CWC22	577	591	4	4	A	NO	NO	NO
YGR279C	SCW4	387	379	0	0	A	NO	NO	NO
YGR280C	PXR1	263	271	0	0	NA	NO	NO	NO
YGR281W	YOR1	1477	1477	4	0	A	NO	NO	NO
YGR282C	BGL2	313	313	0	0	A	NO	NO	NO
YGR283C		341	341	4	3	A	NO	NO	NO
YGR284C	ERV29	310	310	0	0	NA	NO	NO	NO
YGR285C	ZUO1	433	433	0	0	A	NO	NO	NO
YGR286C	BIO2	375	375	1	1	A	NO	NO	NO
YHL002W	HSE1	449	452	1	0	A	NO	NO	NO
YHL003C	LAG1	411	411	1	1	NA	NO	NO	NO
YHL006C	SHU1	152	150	0	1	NA	NO	NO	NO
YHL007C	STE20	923	939	2	1	A	NO	NO	NO
YHL008C		619	632	2	0	NA	NO	NO	NO
YHL009C	YAP3	332	330	3	2	A	NO	NO	NO
YHL010C	ETP1	585	585	3	3	B	NO	NO	NO
YHL011C	PRS3	320	320	0	0	A	NO	NO	NO
YHL012W		493	493	2	6	A	NO	NO	NO
YHL013C	OTU2	310	307	1	1	A	NO	NO	NO
YHL014C	YLF2	404	405	0	0	A	NO	NO	NO
YHL017W		532	532	2	0	NA	NO	NO	NO
YHL018W	MCO14	120	120	1	0	A	NO	NO	NO
YHL019C	APM2	596	403	1	1	A	NO	NO	NO
YHL020C	OPI1	395	410	1	0	NA	NO	NO	NO
YHL021C	AIM17	463	465	0	1	A	NO	NO	NO
YHL022C	SPO11	396	398	2	3	A	NO	NO	NO
YHL023C	NPR3	1136	1146	5	3	NA	NO	NO	NO
YHL024W	RIM4	696	712	2	1	A	NO	NO	NO
YHL025W	SNF6	336	332	1	0	NA	NO	NO	NO
YHL026C		312	315	2	1	NA	NO	NO	NO
YHL027W	RIM101	627	629	4	2	A	NO	NO	NO
YHL029C	OCA5	677	679	0	0	A	NO	NO	NO
YHL030W	ECM29	1868	1868	4	9	A	NO	NO	NO
YHL032C	GUT1	710	709	0	0	A	NO	NO	NO
YHL034C	SBP1	290	294	0	0	A	NO	NO	NO
YHL036W	MUP3	546	546	1	0	NA	NO	NO	NO
YHL038C	CBP2	631	630	1	4	NA	NO	NO	NO
YHL039W	EFM1	584	585	2	3	A	NO	NO	Sk
YHR001W	OSH7	437	437	0	2	A	NO	NO	NO
YHR002W	LEU5	357	357	0	0	A	NO	NO	NO
YHR003C	TCD1	429	429	1	1	A	NO	NO	NO
YHR004C	NEM1	447	446	0	1	A	NO	NO	NO
YHR005C	GPA1	472	472	1	0	A	NO	NO	NO
YHR006W	STP2	535	541	4	1	A	NO	NO	Sk
YHR007C	ERG11	530	530	0	0	A	NO	NO	NO
YHR008C	SOD2	233	233	0	0	A	NO	NO	NO
YHR009C	TDA3	523	523	0	0	A	NO	NO	NO
YHR011W	DIA4	446	446	2	4	A	NO	NO	NO
YHR012W	VPS29	189	282	0	3	A	NO	NO	NO
YHR013C	ARD1	238	238	0	0	A	NO	NO	NO
YHR014W	SPO13	291	291	0	3	NA	NO	NO	NO
YHR015W	MIP6	652	659	5	3	A	NO	NO	NO
YHR016C	YSC84	475	468	2	3	A	NO	NO	NO
YHR017W	YSC83	384	385	0	0	NA	NO	NO	NO
YHR018C	ARG4	463	463	0	0	A	NO	NO	NO
YHR019C	DED81	554	554	0	1	A	NO	NO	NO
YHR023W	MYO1	1927	1928	4	8	C	NO	NO	NO
YHR024C	MAS2	482	482	0	0	A	NO	NO	NO
YHR025W	THR1	357	357	0	0	A	NO	NO	NO
YHR026W	VMA16	213	213	0	0	A	NO	NO	NO
YHR027C	RPN1	997	993	4	1	A	NO	NO	Sc
YHR028C	DAP2	818	818	3	4	A	NO	NO	NO
YHR029C	YHI9	294	294	0	0	A	NO	NO	NO
YHR030C	SLT2	479	488	0	0	A	NO	NO	NO
YHR031C	RRM3	721	723	1	2	A	NO	NO	Sc
YHR032W	ERC1	617	617	0	0	NA	NO	NO	NO
YHR033W		466	423	0	0	A	NO	NO	NO
YHR034C	PIH1	337	346	2	3	NA	NO	NO	NO
YHR036W	BRL1	465	471	2	0	NA	NO	NO	NO
YHR037W	PUT2	575	575	1	1	A	NO	NO	Sc
YHR038W	RRF1	230	230	0	3	A	NO	NO	NO
YHR039C	MSC7	644	644	1	2	A	NO	NO	NO
YHR039C-A	VMA10	114	114	0	0	NA	NO	NO	NO
YHR040W	BCD1	367	366	0	1	A	NO	NO	NO
YHR042W	NCP1	691	691	1	0	A	NO	NO	NO
YHR045W		561	560	0	0	NA	NO	NO	NO
YHR046C	INM1	295	295	0	0	A	NO	NO	NO
YHR049W	FSH1	243	243	0	0	A	NO	NO	NO
YHR050W	SMF2	550	549	1	1	NA	NO	NO	NO
YHR051W	COX6	148	148	0	0	A	NO	NO	NO
YHR056C	RSC30	881	883	0	0	A	NO	NO	NO
YHR057C	CPR2	205	205	0	0	A	NO	NO	NO
YHR058C	MED6	295	295	0	0	NA	NO	NO	NO
YHR059W	FYV4	130	130	0	0	NA	NO	NO	NO
YHR060W	VMA22	182	181	1	0	NA	NO	NO	NO
YHR061C	GIC1	317	314	1	2	NA	NO	NO	NO
YHR062C	RPP1	293	293	0	0	A	NO	NO	NO
YHR063C	PAN5	379	379	0	2	A	NO	NO	NO
YHR064C	SSZ1	538	538	1	1	A	NO	NO	NO
YHR065C	RRP3	503	501	2	0	A	NO	NO	NO
YHR067W	HTD2	280	280	1	0	A	NO	NO	Sc
YHR068W	DYS1	387	387	0	0	A	NO	NO	NO
YHR069C	RRP4	359	359	0	0	A	NO	NO	NO
YHR072W	ERG7	731	731	0	0	A	NO	NO	NO
YHR074W	QNS1	714	714	0	0	A	NO	NO	NO
YHR076W	PTC7	343	343	1	0	A	NO	NO	NO
YHR077C	NMD2	1092	1089	5	3	A	NO	NO	NO
YHR078W		552	552	1	2	NA	NO	NO	NO
YHR080C	LAM4	1361	1345	9	10	NA	NO	NO	NO
YHR081W	LRP1	183	184	0	0	NA	NO	NO	NO
YHR082C	KSP1	1034	1029	6	2	A	NO	NO	NO
YHR083W	SAM35	329	329	4	3	NA	NO	NO	NO
YHR084W	STE12	688	688	0	3	NA	NO	NO	NO
YHR085W	IPI1	334	334	0	0	A	NO	NO	NO
YHR086W	NAM8	513	523	2	2	A	NO	NO	NO
YHR087W	RTC3	111	111	0	0	A	NO	NO	Sk
YHR088W	RPF1	295	295	0	0	A	NO	NO	NO
YHR089C	GAR1	211	205	0	0	A	NO	NO	NO
YHR090C	YNG2	282	282	0	0	A	NO	NO	NO
YHR091C	MSR1	642	643	2	3	A	NO	NO	NO
YHR092C	HXT4	576	576	0	0	A	NO	NO	NO
YHR096C	HXT5	592	592	0	0	A	NO	NO	NO
YHR098C	SFB3	931	929	2	2	A	NO	NO	NO
YHR099W	TRA1	3743	3744	9	6	A	NO	NO	NO
YHR100C	GEP4	185	185	1	0	A	NO	NO	NO
YHR101C	BIG1	325	335	0	3	NA	NO	NO	NO
YHR102W	KIC1	1077	1080	7	6	A	NO	NO	NO
YHR103W	SBE22	854	852	4	1	NA	NO	NO	NO
YHR104W	GRE3	327	327	1	0	A	NO	NO	NO
YHR105W	YPT35	214	214	0	0	A	NO	NO	NO
YHR106W	TRR2	341	342	2	2	A	NO	NO	Sk
YHR107C	CDC12	407	407	0	0	A	NO	NO	NO
YHR108W	GGA2	584	585	2	0	A	NO	NO	NO
YHR109W	CTM1	585	585	2	1	A	NO	NO	NO
YHR110W	ERP5	212	212	1	0	NA	NO	NO	NO
YHR111W	UBA4	440	440	2	3	A	NO	NO	NO
YHR113W	APE4	490	490	1	2	A	NO	NO	NO
YHR114W	BZZ1	633	633	3	1	A	NO	NO	NO
YHR115C	DMA1	413	416	0	0	A	NO	NO	NO
YHR116W	COX23	130	151	0	1	A	NO	NO	NO
YHR117W	TOM71	638	639	3	1	A	NO	NO	Sk
YHR118C	ORC6	437	435	0	0	NA	NO	NO	Sc
YHR119W	SET1	1087	1080	4	4	A	NO	NO	NO
YHR120W	MSH1	959	959	5	1	A	NO	NO	NO
YHR121W	LSM12	187	187	2	0	NA	NO	NO	NO
YHR122W	CIA2	230	231	1	0	A	NO	NO	NO
YHR123W	EPT1	391	391	0	0	NA	NO	NO	NO
YHR127W		255	243	0	0	A	NO	NO	NO
YHR128W	FUR1	216	216	0	0	A	NO	NO	NO
YHR129C	ARP1	384	384	0	1	A	NO	NO	NO
YHR131C		839	850	5	6	NA	NO	NO	NO
YHR132C	ECM14	427	430	0	0	A	NO	NO	NO
YHR134W	WSS1	253	269	1	1	NA	NO	NO	NO
YHR135C	YCK1	539	538	1	0	A	NO	NO	NO
YHR137W	ARO9	517	513	2	0	A	NO	NO	NO
YHR138C		114	114	0	0	A	NO	NO	NO
YHR139C	SPS100	327	326	1	1	A	NO	NO	NO
YHR140W		241	239	0	0	NA	NO	YES	NO
YHR142W	CHS7	316	316	1	1	NA	NO	NO	NO
YHR143W	DSE2	315	338	3	4	NA	NO	NO	Sc
YHR144C	DCD1	315	312	0	0	A	NO	NO	NO
YHR148W	IMP3	183	183	0	0	A	NO	NO	NO
YHR149C	SKG6	728	733	8	4	NA	NO	NO	NO
YHR150W	PEX28	579	579	3	3	NA	NO	NO	NO
YHR151C	MTC6	526	526	0	2	NA	NO	NO	NO
YHR152W	SPO12	171	173	0	0	NA	NO	NO	NO
YHR153C	SPO16	199	198	0	1	NA	NO	NO	NO
YHR154W	RTT107	1076	1070	4	7	A	NO	NO	NO
YHR155W	LAM1	1229	1228	8	7	A	NO	NO	NO
YHR156C	LIN1	345	340	3	5	A	NO	NO	NO
YHR158C	KEL1	1169	1164	8	4	A	NO	NO	NO
YHR159W	TDA11	509	504	3	2	NA	NO	NO	NO
YHR160C	PEX18	282	283	8	2	NA	NO	NO	NO
YHR161C	YAP1801	621	637	1	2	A	NO	NO	NO
YHR162W	MPC2	129	129	0	0	NA	NO	NO	NO
YHR163W	SOL3	250	249	0	0	A	NO	NO	NO
YHR164C	DNA2	1520	1522	10	8	A	NO	NO	Sk
YHR165C	PRP8	2415	2413	6	0	A	NO	NO	NO
YHR166C	CDC23	626	626	0	0	A	NO	NO	NO
YHR167W	THP2	261	261	0	2	NA	NO	NO	NO
YHR168W	MTG2	526	518	3	1	A	NO	NO	NO
YHR169W	DBP8	437	431	0	0	A	NO	NO	NO
YHR171W	ATG7	630	630	3	4	A	NO	NO	NO
YHR172W	SPC97	823	823	4	3	NA	NO	NO	NO
YHR174W	ENO2	437	437	0	0	A	NO	NO	NO
YHR175W	CTR2	172	189	0	0	NA	NO	NO	NO
YHR176W	FMO1	432	432	1	1	A	NO	NO	NO
YHR179W	OYE2	400	400	0	1	A	YES	NO	NO
YHR181W	SVP26	227	228	0	0	NA	NO	NO	NO
YHR182W		786	785	6	7	A	NO	NO	NO
YHR183W	GND1	489	489	0	0	A	NO	NO	NO
YHR184W	SSP1	570	571	1	2	NA	NO	NO	NO
YHR185C	PFS1	239	237	1	0	NA	NO	NO	NO
YHR187W	IKI1	309	309	2	0	NA	NO	NO	NO
YHR188C	GPI16	610	610	2	3	NA	NO	NO	NO
YHR189W	PTH1	190	190	0	0	A	NO	NO	NO
YHR190W	ERG9	444	444	0	0	A	NO	NO	NO
YHR191C	CTF8	133	133	0	0	NA	NO	NO	Sc
YHR192W	LNP1	278	278	0	0	NA	NO	NO	NO
YHR193C	EGD2	174	174	0	0	C	NO	NO	NO
YHR194W	MDM31	582	579	0	0	NA	NO	NO	NO
YHR195W	NVJ1	320	321	1	3	NA	NO	NO	NO
YHR196W	UTP9	575	575	7	4	A	NO	NO	NO
YHR197W	RIX1	763	763	2	8	C	NO	NO	NO
YHR199C	AIM46	310	310	0	0	C	NO	NO	NO
YHR200W	RPN10	263	268	0	0	A	NO	NO	NO
YHR201C	PPX1	393	397	1	2	A	NO	NO	NO
YHR202W		601	602	6	1	A	NO	NO	NO
YHR204W	MNL1	797	796	0	0	A	NO	NO	NO
YHR205W	SCH9	826	824	3	0	A	NO	NO	NO
YHR206W	SKN7	623	622	1	0	A	NO	NO	NO
YHR208W	BAT1	393	393	0	0	A	NO	NO	NO
YIL001W		513	513	1	1	A	NO	NO	NO
YIL003W	CFD1	273	293	0	1	A	NO	NO	NO
YIL004C	BET1	142	142	0	0	A	NO	NO	NO
YIL005W	EPS1	701	701	6	4	A	NO	NO	NO
YIL006W	YIA6	373	373	0	1	A	NO	NO	NO
YIL007C	NAS2	223	220	0	0	A	NO	NO	NO
YIL010W	DOT5	217	215	1	0	A	NO	NO	NO
YIL014W	MNT3	629	630	12	5	A	NO	NO	NO
YIL015W	BAR1	577	587	4	4	A	NO	NO	Sk
YIL017C	VID28	923	921	1	1	A	NO	NO	NO
YIL019W	FAF1	346	335	1	3	NA	YES	NO	NO
YIL020C	HIS6	261	261	0	0	A	NO	NO	NO
YIL021W	RPB3	318	318	0	0	A	NO	NO	NO
YIL022W	TIM44	431	431	0	0	A	NO	NO	NO
YIL024C		189	189	0	1	A	NO	NO	NO
YIL027C	EMC5	141	141	0	0	NA	NO	NO	NO
YIL031W	ULP2	1038	1034	4	5	A	NO	NO	NO
YIL033C	BCY1	416	416	0	0	A	NO	NO	NO
YIL034C	CAP2	287	287	0	0	A	NO	NO	NO
YIL035C	CKA1	372	372	0	0	A	NO	NO	NO
YIL036W	CST6	604	588	3	1	A	NO	NO	NO
YIL037C	PRM2	649	656	7	5	NA	NO	NO	NO
YIL038C	NOT3	841	836	1	3	NA	NO	NO	NO
YIL039W	TED1	473	473	1	0	A	NO	NO	NO
YIL040W	APQ12	138	138	0	0	NA	NO	NO	NO
YIL041W	GVP36	327	326	0	0	A	NO	NO	NO
YIL042C	PKP1	396	394	1	0	A	NO	NO	NO
YIL043C	CBR1	284	284	0	0	A	NO	NO	NO
YIL044C	AGE2	304	298	0	1	A	NO	NO	NO
YIL045W	PIG2	536	538	0	1	NA	NO	NO	NO
YIL046W	MET30	637	640	0	0	A	NO	NO	NO
YIL047C	SYG1	902	902	0	0	NA	NO	NO	NO
YIL048W	NEO1	1148	1151	1	2	A	NO	NO	NO
YIL049W	DFG10	253	253	2	1	NA	NO	NO	NO
YIL050W	PCL7	285	285	1	2	NA	NO	NO	NO
YIL051C	MMF1	145	145	0	0	A	NO	NO	NO
YIL053W	GPP1	250	250	0	0	A	NO	NO	NO
YIL055C		626	627	1	0	NA	NO	NO	NO
YIL056W	VHR1	635	640	0	0	NA	NO	NO	NO
YIL057C	RGI2	164	164	0	0	NA	NO	NO	NO
YIL061C	SNP1	300	300	0	2	A	NO	NO	NO
YIL062C	ARC15	154	154	0	0	A	NO	NO	NO
YIL063C	YRB2	327	327	0	0	A	NO	NO	NO
YIL064W	EFM4	229	257	0	0	A	NO	NO	NO
YIL065C	FIS1	155	155	0	0	A	NO	NO	Sc
YIL066C	RNR3	870	869	0	0	A	NO	NO	NO
YIL067C		678	678	1	1	A	NO	NO	NO
YIL068C	SEC6	804	805	0	0	NA	NO	NO	NO
YIL070C	MAM33	266	266	0	0	A	NO	NO	NO
YIL071C	PCI8	450	444	1	1	NA	NO	NO	NO
YIL072W	HOP1	605	605	0	1	A	NO	NO	NO
YIL075C	RPN2	943	945	4	0	A	NO	NO	Sk
YIL078W	THS1	734	734	0	0	A	NO	NO	NO
YIL079C	AIR1	368	360	1	3	B	NO	NO	NO
YIL083C	CAB2	367	365	0	0	A	NO	NO	NO
YIL084C	SDS3	327	327	1	1	NA	NO	NO	NO
YIL085C	KTR7	516	517	2	3	A	NO	NO	NO
YIL087C	AIM19	157	157	0	0	NA	NO	NO	NO
YIL090W	ICE2	491	491	0	1	NA	NO	NO	NO
YIL091C	UTP25	722	721	2	2	A	NO	NO	NO
YIL094C	LYS12	371	371	0	0	A	NO	NO	NO
YIL095W	PRK1	809	810	7	1	A	NO	NO	NO
YIL096C	BMT5	336	336	0	0	NA	NO	NO	NO
YIL097W	FYV10	513	516	3	0	NA	NO	NO	NO
YIL098C	FMC1	155	155	1	2	NA	NO	NO	NO
YIL099W	SGA1	544	549	0	2	A	NO	NO	NO
YIL101C	XBP1	635	647	1	2	A	NO	NO	NO
YIL103W	DPH1	428	425	0	0	NA	NO	NO	NO
YIL104C	SHQ1	506	507	1	0	A	NO	NO	NO
YIL105C	SLM1	676	686	1	0	A	NO	NO	NO
YIL107C	PFK26	827	827	0	2	A	NO	NO	NO
YIL108W		697	696	1	1	A	NO	NO	NO
YIL109C	SEC24	926	926	0	0	A	NO	NO	NO
YIL110W	HPM1	377	377	2	1	NA	NO	NO	NO
YIL112W	HOS4	1077	1083	7	9	A	NO	NO	NO
YIL113W	SDP1	203	209	2	0	A	NO	NO	Sk
YIL114C	POR2	281	281	0	3	NA	NO	NO	Sc
YIL115C	NUP159	1460	1486	14	22	A	NO	NO	NO
YIL116W	HIS5	385	385	0	0	A	NO	NO	NO
YIL117C	PRM5	317	318	6	3	NA	NO	NO	NO
YIL118W	RHO3	231	231	0	0	A	NO	NO	NO
YIL119C	RPI1	393	405	0	0	NA	NO	NO	NO
YIL121W	QDR2	567	549	1	1	A	NO	NO	Sk
YIL122W	POG1	351	351	0	0	NA	NO	NO	NO
YIL123W	SIM1	456	475	0	1	NA	NO	YES	NO
YIL125W	KGD1	1014	1014	3	1	A	NO	NO	NO
YIL127C	RRT14	207	206	0	0	NA	NO	NO	NO
YIL128W	MET18	1031	1032	2	5	A	NO	NO	NO
YIL129C	TAO3	2373	2376	5	4	A	NO	NO	NO
YIL131C	FKH1	486	484	0	2	A	NO	NO	NO
YIL132C	CSM2	210	213	3	0	NA	NO	NO	NO
YIL134W	FLX1	313	311	1	4	A	NO	NO	NO
YIL135C	VHS2	450	436	0	0	NA	NO	NO	NO
YIL136W	OM45	393	393	0	0	NA	NO	NO	NO
YIL137C	TMA108	946	946	3	3	A	NO	NO	NO
YIL138C	TPM2	161	161	0	0	A	NO	NO	NO
YIL139C	REV7	246	245	0	1	A	NO	NO	NO
YIL140W	AXL2	824	823	2	3	A	NO	NO	NO
YIL142W	CCT2	527	527	0	0	A	NO	NO	NO
YIL143C	SSL2	843	843	0	0	A	NO	NO	Sc
YIL144W	NDC80	690	691	3	2	NA	NO	NO	NO
YIL145C	PAN6	309	309	0	0	A	NO	NO	NO
YIL146C	ATG32	537	529	2	2	NA	NO	NO	NO
YIL147C	SLN1	1221	1220	7	1	A	NO	NO	NO
YIL149C	MLP2	1679	1679	24	21	NA	NO	NO	NO
YIL150C	MCM10	571	571	1	1	A	NO	NO	NO
YIL152W		226	235	0	0	NA	NO	NO	NO
YIL153W	RRD1	393	393	1	0	A	NO	NO	NO
YIL154C	IMP2'	352	346	0	0	NA	NO	NO	NO
YIL155C	GUT2	649	649	0	1	A	NO	NO	NO
YIL156W	UBP7	1064	1072	2	3	A	NO	NO	NO
YIL157C	COA1	196	197	0	0	NA	NO	NO	NO
YIL158W	AIM20	149	204	6	1	NA	NO	NO	Sk
YIL159W	BNR1	1374	1372	6	6	A	NO	NO	NO
YIL160C	POT1	417	417	2	1	A	NO	NO	NO
YIL161W		235	235	0	0	NA	NO	NO	NO
YIL162W	SUC2	532	532	3	0	A	NO	NO	NO
YIR001C	SGN1	250	250	3	1	A	NO	NO	NO
YIR002C	MPH1	994	993	5	5	A	NO	NO	NO
YIR003W	AIM21	684	679	12	9	NA	NO	NO	Sk
YIR004W	DJP1	421	432	1	0	A	NO	NO	NO
YIR005W	IST3	149	148	0	0	A	NO	NO	NO
YIR006C	PAN1	1464	1476	5	4	A	NO	NO	NO
YIR007W	EGH1	765	764	2	4	A	NO	NO	NO
YIR008C	PRI1	409	409	2	0	A	NO	NO	NO
YIR009W	MSL1	111	111	0	0	A	NO	NO	NO
YIR010W	DSN1	566	568	0	1	NA	NO	NO	NO
YIR011C	STS1	327	319	2	0	NA	NO	NO	Sk
YIR012W	SQT1	432	431	1	0	A	NO	NO	NO
YIR014W	VLD1	248	242	0	1	NA	NO	NO	NO
YIR015W	RPR2	137	144	0	0	NA	NO	NO	NO
YIR018W	YAP5	249	245	0	0	A	NO	NO	NO
YIR021W	MRS1	363	363	1	2	NA	NO	NO	NO
YIR022W	SEC11	167	167	0	0	A	NO	NO	NO
YIR023W	DAL81	993	965	3	4	A	NO	NO	NO
YIR024C	INA22	215	216	1	0	NA	NO	NO	NO
YIR025W	MND2	365	367	2	1	NA	NO	NO	NO
YIR026C	YVH1	363	364	0	0	A	NO	NO	NO
YIR027C	DAL1	460	460	2	1	A	NO	NO	NO
YIR029W	DAL2	343	343	1	0	A	NO	NO	NO
YIR030C	DCG1	248	244	1	2	NA	NO	NO	NO
YIR032C	DAL3	195	195	1	0	A	YES	NO	NO
YIR034C	LYS1	405	373	0	0	A	NO	NO	NO
YIR035C	NRE1	156	254	0	0	A	NO	NO	NO
YIR036C	IRC24	263	263	2	0	A	NO	NO	NO
YJL001W	PRE3	215	215	0	0	A	NO	NO	NO
YJL002C	OST1	476	476	2	0	NA	NO	NO	NO
YJL003W	COX16	118	118	0	0	NA	NO	NO	NO
YJL004C	SYS1	203	203	0	0	NA	NO	NO	NO
YJL005W	CYR1	2025	2034	5	1	A	NO	NO	NO
YJL008C	CCT8	568	568	1	0	A	NO	NO	NO
YJL010C	NOP9	666	666	6	2	A	NO	NO	NO
YJL011C	RPC17	161	161	0	0	A	NO	NO	NO
YJL012C	VTC4	721	721	0	0	NA	NO	NO	NO
YJL013C	MAD3	504	504	7	4	NA	NO	NO	NO
[truncated: 2,166 more rows]

## Sheet: S3.FD_GO-enrichment
Table S3	GO enrichment results for genes enconding for proteins showing functional divergence
Functional divergence in S. kudriavzevii								Functional divergence in S. cerevisiae
Ontology	Biological process							Ontology	Biological process
GO Term	P-Value	Nr. matches	Matches	GO Annotation Ontology Term . Identifier				GO Term	P-Value	Nr. matches	Matches	GO Annotation Ontology Term . Identifier
macromolecule metabolic process	4.8684e-05	1227	YAL001C,YAL011W,YAL015C,YAL017W,YAL020C,YAL031C,YAL039C,YAL043C,YAL051W,YAL056W,YAL058W,YAR002W,YAR003W,YAR008W,YAR014C,YAR019C,YBL004W,YBL005W,YBL006C,YBL008W,YBL009W,YBL014C,YBL019W,YBL022C,YBL024W,YBL035C,YBL046W,YBL052C,YBL055C,YBL056W,YBL066C,YBL067C,YBL074C,YBL075C,YBL079W,YBL080C,YBL088C,YBL103C,YBL105C,YBR007C,YBR015C,YBR023C,YBR028C,YBR030W,YBR033W,YBR038W,YBR045C,YBR049C,YBR050C,YBR055C…	GO:0043170				cell cycle	2.31867e-05	402	YAL021C,YAL024C,YAL040C,YAL041W,YAL047C,YAL056W,YAR014C,YAR019C,YBL009W,YBL023C,YBL034C,YBL046W,YBL047C,YBL056W,YBL058W,YBL063W,YBL097W,YBL105C,YBR017C,YBR023C,YBR045C,YBR060C,YBR098W,YBR103W,YBR133C,YBR148W,YBR170C,YBR186W,YBR202W,YBR250W,YBR274W,YBR275C,YBR276C,YBR279W,YCL014W,YCL016C,YCL061C,YCR030C,YCR065W,YCR077C,YCR092C,YCR093W,YDL003W,YDL028C,YDL042C,YDL088C,YDL089W,YDL117W,YDL127W,YDL132W…	GO:0007049
cell cycle	0.000779987	417	YAL024C,YAL034W-A,YAL047C,YAL056W,YAR014C,YAR019C,YBL009W,YBL034C,YBL046W,YBL047C,YBL056W,YBL063W,YBL097W,YBL105C,YBR017C,YBR023C,YBR038W,YBR043C,YBR045C,YBR060C,YBR098W,YBR103W,YBR133C,YBR148W,YBR170C,YBR186W,YBR214W,YBR250W,YBR274W,YBR275C,YBR276C,YBR279W,YCL014W,YCL016C,YCL048W,YCL061C,YCR008W,YCR030C,YCR065W,YCR092C,YCR093W,YDL003W,YDL017W,YDL056W,YDL088C,YDL089W,YDL101C,YDL117W,YDL127W,YDL13…	GO:0007049				macromolecule metabolic process	9.20115e-05	1156	YAL001C,YAL011W,YAL013W,YAL015C,YAL017W,YAL019W,YAL020C,YAL021C,YAL031C,YAL032C,YAL040C,YAL043C,YAL051W,YAL056W,YAL058W,YAR002W,YAR008W,YAR014C,YAR019C,YBL004W,YBL005W,YBL006C,YBL008W,YBL009W,YBL014C,YBL019W,YBL022C,YBL023C,YBL035C,YBL046W,YBL052C,YBL055C,YBL056W,YBL058W,YBL066C,YBL067C,YBL076C,YBL079W,YBL080C,YBL088C,YBL103C,YBL105C,YBR002C,YBR004C,YBR007C,YBR015C,YBR023C,YBR028C,YBR030W,YBR033W…	GO:0043170
regulation of cellular process	0.00150959	804	YAL001C,YAL011W,YAL015C,YAL017W,YAL024C,YAL026C,YAL031C,YAL047C,YAL048C,YAL051W,YAL056W,YAR002W,YAR003W,YAR014C,YAR019C,YBL005W,YBL006C,YBL007C,YBL008W,YBL009W,YBL014C,YBL046W,YBL047C,YBL052C,YBL056W,YBL060W,YBL066C,YBL079W,YBL103C,YBL104C,YBL105C,YBL106C,YBR014C,YBR024W,YBR028C,YBR033W,YBR045C,YBR049C,YBR050C,YBR058C,YBR059C,YBR060C,YBR081C,YBR083W,YBR086C,YBR095C,YBR097W,YBR098W,YBR103W,YBR105C…	GO:0050794				regulation of cellular process	0.000382998	764	YAL001C,YAL011W,YAL013W,YAL015C,YAL017W,YAL019W,YAL021C,YAL024C,YAL026C,YAL031C,YAL040C,YAL041W,YAL047C,YAL048C,YAL051W,YAL056W,YAR002W,YAR014C,YAR019C,YBL005W,YBL006C,YBL007C,YBL008W,YBL009W,YBL014C,YBL023C,YBL046W,YBL047C,YBL052C,YBL056W,YBL058W,YBL066C,YBL079W,YBL103C,YBL104C,YBL105C,YBL106C,YBR024W,YBR028C,YBR033W,YBR045C,YBR050C,YBR058C,YBR059C,YBR060C,YBR081C,YBR083W,YBR086C,YBR095C,YBR097W…	GO:0050794
nucleic acid metabolic process	0.00162543	785	YAL001C,YAL011W,YAL015C,YAL020C,YAL043C,YAL051W,YAL056W,YAR002W,YAR003W,YAR008W,YAR014C,YBL004W,YBL005W,YBL006C,YBL008W,YBL014C,YBL019W,YBL024W,YBL035C,YBL052C,YBL055C,YBL066C,YBL074C,YBL079W,YBL080C,YBL088C,YBL103C,YBL105C,YBR033W,YBR049C,YBR050C,YBR055C,YBR060C,YBR065C,YBR081C,YBR083W,YBR094W,YBR095C,YBR097W,YBR098W,YBR102C,YBR103W,YBR114W,YBR123C,YBR133C,YBR142W,YBR150C,YBR152W,YBR153W,YBR163W…	GO:0090304				cell cycle process	0.00046277	327	YAL021C,YAL024C,YAL040C,YAL041W,YAL047C,YAL056W,YAR014C,YAR019C,YBL023C,YBL047C,YBL058W,YBL063W,YBL097W,YBL105C,YBR017C,YBR023C,YBR045C,YBR060C,YBR098W,YBR103W,YBR133C,YBR148W,YBR170C,YBR186W,YBR202W,YBR274W,YBR276C,YBR279W,YCL014W,YCL016C,YCL061C,YCR065W,YCR092C,YDL003W,YDL028C,YDL042C,YDL089W,YDL117W,YDL132W,YDL154W,YDL164C,YDL179W,YDL194W,YDL225W,YDL226C,YDL239C,YDR004W,YDR014W,YDR014W-A,YDR02…	GO:0022402
regulation of biological process	0.00386364	847	YAL001C,YAL011W,YAL015C,YAL017W,YAL024C,YAL026C,YAL031C,YAL047C,YAL048C,YAL051W,YAL056W,YAR002W,YAR003W,YAR014C,YAR019C,YBL005W,YBL006C,YBL007C,YBL008W,YBL009W,YBL014C,YBL046W,YBL047C,YBL052C,YBL056W,YBL060W,YBL066C,YBL079W,YBL103C,YBL104C,YBL105C,YBL106C,YBR014C,YBR024W,YBR028C,YBR033W,YBR045C,YBR049C,YBR050C,YBR058C,YBR059C,YBR060C,YBR081C,YBR083W,YBR086C,YBR094W,YBR095C,YBR097W,YBR098W,YBR103W…	GO:0050789				regulation of biological process	0.00437704	800	YAL001C,YAL011W,YAL013W,YAL015C,YAL017W,YAL019W,YAL021C,YAL024C,YAL026C,YAL031C,YAL040C,YAL041W,YAL047C,YAL048C,YAL051W,YAL056W,YAR002W,YAR014C,YAR019C,YBL005W,YBL006C,YBL007C,YBL008W,YBL009W,YBL014C,YBL023C,YBL046W,YBL047C,YBL052C,YBL056W,YBL058W,YBL066C,YBL079W,YBL103C,YBL104C,YBL105C,YBL106C,YBR024W,YBR028C,YBR033W,YBR045C,YBR050C,YBR058C,YBR059C,YBR060C,YBR081C,YBR083W,YBR086C,YBR095C,YBR097W…	GO:0050789
								organelle fission	0.0133555	186	YAL024C,YAL041W,YAL047C,YAR019C,YBL009W,YBL063W,YBL097W,YBR017C,YBR098W,YBR103W,YBR186W,YBR250W,YCL016C,YCL061C,YCR092C,YDL003W,YDL028C,YDL089W,YDL154W,YDL164C,YDL194W,YDL225W,YDL239C,YDR004W,YDR014W,YDR014W-A,YDR052C,YDR076W,YDR097C,YDR106W,YDR108W,YDR113C,YDR118W,YDR122W,YDR130C,YDR159W,YDR180W,YDR201W,YDR285W,YDR309C,YDR325W,YDR356W,YDR363W,YDR369C,YDR386W,YDR419W,YDR440W,YDR446W,YDR458C,YDR50…	GO:0048285
Ontology	Cellular component							regulation of cell cycle process	0.0207922	117	YAL021C,YAL024C,YAL040C,YAL041W,YAL047C,YAR014C,YAR019C,YBL047C,YBR098W,YBR103W,YBR186W,YBR274W,YCL061C,YDL028C,YDL089W,YDL194W,YDR014W,YDR052C,YDR113C,YDR118W,YDR130C,YDR195W,YDR201W,YDR217C,YDR285W,YDR303C,YDR309C,YDR325W,YDR386W,YDR440W,YER173W,YFR027W,YFR031C,YGL003C,YGL061C,YGL086W,YGL093W,YGL116W,YGL173C,YGL197W,YGR098C,YGR108W,YGR113W,YGR188C,YGR238C,YGR245C,YHL007C,YHL027W,YHR014W,YHR061C…	GO:0010564
GO Term	P-Value	Nr. matches	Matches	GO Annotation Ontology Term . Identifier				regulation of cell cycle	0.0209345	154	YAL021C,YAL024C,YAL040C,YAL041W,YAL047C,YAR014C,YAR019C,YBL046W,YBL047C,YBL056W,YBR098W,YBR103W,YBR133C,YBR186W,YBR274W,YCL061C,YCR093W,YDL028C,YDL089W,YDL127W,YDL156W,YDL179W,YDL194W,YDR014W,YDR052C,YDR113C,YDR118W,YDR130C,YDR195W,YDR201W,YDR217C,YDR283C,YDR285W,YDR303C,YDR309C,YDR325W,YDR363W,YDR386W,YDR440W,YDR499W,YDR507C,YER059W,YER167W,YER173W,YFR014C,YFR027W,YFR031C,YGL003C,YGL061C,YGL086W…	GO:0051726
site of polarized growth	0.000198676	159	YAL029C,YAR014C,YAR019C,YBL007C,YBL037W,YBL047C,YBL060W,YBL085W,YBL105C,YBL106C,YBR007C,YBR017C,YBR023C,YBR038W,YBR059C,YBR071W,YBR080C,YBR102C,YBR133C,YBR200W,YBR260C,YCL014W,YCL027W,YCL051W,YCR030C,YCR088W,YDL019C,YDL117W,YDL127W,YDL146W,YDL159W,YDL179W,YDL195W,YDL225W,YDL240W,YDR103W,YDR164C,YDR166C,YDR251W,YDR293C,YDR309C,YDR348C,YDR379W,YDR409W,YDR508C,YEL040W,YER032W,YER033C,YER071C,YER114C…	GO:0030427				nuclear division	0.0274004	149	YAL024C,YAL041W,YAL047C,YAR019C,YBL063W,YBL097W,YBR017C,YBR098W,YBR103W,YBR186W,YCL016C,YCL061C,YCR092C,YDL003W,YDL028C,YDL089W,YDL154W,YDL194W,YDL225W,YDR004W,YDR014W,YDR014W-A,YDR052C,YDR076W,YDR097C,YDR113C,YDR118W,YDR130C,YDR180W,YDR201W,YDR285W,YDR309C,YDR325W,YDR356W,YDR363W,YDR386W,YDR419W,YDR440W,YDR446W,YDR458C,YER106W,YER173W,YFL008W,YFR027W,YFR031C,YGL003C,YGL061C,YGL071W,YGL086W,YGL09…	GO:0000280
cellular bud neck	0.000200688	121	YAR014C,YAR019C,YBL007C,YBL037W,YBL047C,YBL060W,YBL085W,YBL105C,YBL106C,YBR017C,YBR023C,YBR038W,YBR059C,YBR071W,YBR102C,YBR133C,YBR200W,YCL014W,YCL051W,YCR030C,YDL019C,YDL117W,YDL127W,YDL146W,YDL179W,YDL225W,YDL240W,YDR164C,YDR166C,YDR251W,YDR293C,YDR309C,YDR348C,YDR379W,YDR409W,YDR508C,YEL040W,YER032W,YER033C,YER114C,YER120W,YER124C,YER144C,YER166W,YFL047W,YGL181W,YGL233W,YGR009C,YGR032W,YGR041W…	GO:0005935				biological regulation	0.0327204	926	YAL001C,YAL007C,YAL008W,YAL011W,YAL013W,YAL015C,YAL017W,YAL019W,YAL021C,YAL024C,YAL026C,YAL031C,YAL040C,YAL041W,YAL047C,YAL048C,YAL051W,YAL056W,YAR002W,YAR014C,YAR019C,YBL005W,YBL006C,YBL007C,YBL008W,YBL009W,YBL014C,YBL020W,YBL023C,YBL035C,YBL046W,YBL047C,YBL052C,YBL056W,YBL058W,YBL066C,YBL067C,YBL076C,YBL079W,YBL088C,YBL097W,YBL103C,YBL104C,YBL105C,YBL106C,YBR007C,YBR024W,YBR028C,YBR033W,YBR037C…	GO:0065007
cellular bud	0.000990259	147	YAL024C,YAL029C,YAR014C,YAR019C,YBL007C,YBL037W,YBL047C,YBL060W,YBL085W,YBL105C,YBL106C,YBR007C,YBR017C,YBR023C,YBR038W,YBR059C,YBR071W,YBR086C,YBR102C,YBR133C,YBR200W,YBR260C,YCL014W,YCL051W,YCR030C,YDL019C,YDL117W,YDL127W,YDL146W,YDL179W,YDL225W,YDL240W,YDR164C,YDR166C,YDR251W,YDR293C,YDR309C,YDR348C,YDR379W,YDR409W,YDR508C,YEL040W,YER032W,YER033C,YER114C,YER120W,YER124C,YER144C,YER155C,YER166W…	GO:0005933				mitotic cell cycle	0.0377815	201	YAL021C,YAL024C,YAL040C,YAL041W,YAL047C,YAR019C,YBL009W,YBL023C,YBL063W,YBL097W,YBL105C,YBR017C,YBR098W,YBR133C,YBR170C,YBR274W,YBR279W,YCL014W,YCL016C,YCL061C,YDL003W,YDL028C,YDL089W,YDL117W,YDL132W,YDL164C,YDL179W,YDL225W,YDR014W,YDR052C,YDR106W,YDR113C,YDR118W,YDR122W,YDR130C,YDR159W,YDR180W,YDR195W,YDR201W,YDR217C,YDR245W,YDR309C,YDR325W,YDR356W,YDR363W,YDR386W,YDR419W,YDR440W,YDR451C,YDR488C…	GO:0000278
chromosomal part	0.0252564	245	YAL001C,YAL011W,YAL034W-A,YAR003W,YBL006C,YBL008W,YBL034C,YBL035C,YBL052C,YBL088C,YBL097W,YBR060C,YBR095C,YBR098W,YBR103W,YBR275C,YBR278W,YBR279W,YBR289W,YCL016C,YCL061C,YCR033W,YCR065W,YCR066W,YDL003W,YDL013W,YDL017W,YDL056W,YDL105W,YDL116W,YDL154W,YDL164C,YDL197C,YDL220C,YDR004W,YDR014W,YDR026C,YDR052C,YDR078C,YDR082W,YDR083W,YDR110W,YDR130C,YDR138W,YDR180W,YDR206W,YDR217C,YDR223W,YDR254W,YDR28…	GO:0044427
								Ontology	Cellular component
Ontology	Molecular function							GO Term	P-Value	Nr. matches	Matches	GO Annotation Ontology Term . Identifier
GO Term	P-Value	Nr. matches	Matches	GO Annotation Ontology Term . Identifier				nuclear chromosome part	0.00313393	170	YAL001C,YAL011W,YAL013W,YBL006C,YBL008W,YBL023C,YBL035C,YBL097W,YBR060C,YBR095C,YBR098W,YBR103W,YBR202W,YBR228W,YBR275C,YBR278W,YBR289W,YCL061C,YCR033W,YCR052W,YCR065W,YCR066W,YDL003W,YDL028C,YDL042C,YDL076C,YDL102W,YDL154W,YDL156W,YDL197C,YDL220C,YDR014W,YDR082W,YDR130C,YDR180W,YDR201W,YDR223W,YDR285W,YDR289C,YDR295C,YDR303C,YDR325W,YDR334W,YDR409W,YDR446W,YDR451C,YDR485C,YDR501W,YDR532C,YER018C…	GO:0044454
DNA binding	0.00377773	282	YAL001C,YAL015C,YAL051W,YBL005W,YBL008W,YBL010C,YBL014C,YBL019W,YBL022C,YBL035C,YBL066C,YBL088C,YBL103C,YBR033W,YBR049C,YBR060C,YBR083W,YBR098W,YBR114W,YBR123C,YBR150C,YBR163W,YBR193C,YBR223C,YBR275C,YBR278W,YCL016C,YCR033W,YCR042C,YCR065W,YCR066W,YCR092C,YDL056W,YDL070W,YDL088C,YDL132W,YDL150W,YDL154W,YDL164C,YDL220C,YDR004W,YDR026C,YDR034C,YDR052C,YDR081C,YDR082W,YDR096W,YDR110W,YDR123C,YDR206W…	GO:0003677				nuclear chromosome	0.00449404	179	YAL001C,YAL011W,YAL013W,YBL006C,YBL008W,YBL023C,YBL035C,YBL097W,YBR060C,YBR095C,YBR098W,YBR103W,YBR202W,YBR228W,YBR275C,YBR278W,YBR289W,YCL061C,YCR033W,YCR052W,YCR065W,YCR066W,YCR092C,YDL003W,YDL028C,YDL042C,YDL076C,YDL102W,YDL154W,YDL156W,YDL197C,YDL220C,YDR014W,YDR014W-A,YDR082W,YDR097C,YDR130C,YDR180W,YDR201W,YDR223W,YDR285W,YDR289C,YDR295C,YDR303C,YDR325W,YDR334W,YDR409W,YDR446W,YDR451C,YDR48…	GO:0000228
nucleic acid binding	0.00544093	510	YAL001C,YAL015C,YAL043C,YAL051W,YAR008W,YBL004W,YBL005W,YBL008W,YBL010C,YBL014C,YBL019W,YBL022C,YBL024W,YBL035C,YBL066C,YBL088C,YBL103C,YBR033W,YBR046C,YBR049C,YBR060C,YBR065C,YBR072W,YBR079C,YBR083W,YBR098W,YBR114W,YBR123C,YBR142W,YBR150C,YBR152W,YBR163W,YBR193C,YBR212W,YBR222C,YBR223C,YBR233W,YBR236C,YBR237W,YBR275C,YBR278W,YCL016C,YCL036W,YCL037C,YCR024C,YCR033W,YCR035C,YCR042C,YCR065W,YCR066W…	GO:0003676				chromosomal part	0.00692382	235	YAL001C,YAL011W,YAL013W,YAL019W,YBL006C,YBL008W,YBL023C,YBL034C,YBL035C,YBL052C,YBL088C,YBL097W,YBR060C,YBR095C,YBR098W,YBR103W,YBR202W,YBR228W,YBR275C,YBR278W,YBR279W,YBR289W,YCL011C,YCL016C,YCL061C,YCR033W,YCR052W,YCR065W,YCR066W,YCR077C,YDL003W,YDL013W,YDL028C,YDL042C,YDL076C,YDL102W,YDL105W,YDL116W,YDL154W,YDL156W,YDL164C,YDL197C,YDL220C,YDR004W,YDR014W,YDR026C,YDR052C,YDR076W,YDR082W,YDR083W…	GO:0044427
RNA polymerase II transcription factor activity, sequence-specific DNA binding	0.0311776	73	YAL051W,YBL005W,YBL066C,YBL103C,YBR033W,YBR083W,YBR150C,YBR198C,YBR279W,YCR042C,YCR065W,YDL056W,YDR034C,YDR096W,YDR123C,YDR216W,YDR303C,YDR310C,YDR421W,YDR463W,YER040W,YER045C,YER109C,YER111C,YER169W,YGL013C,YGL035C,YGL071W,YGL166W,YGL237C,YGR274C,YHL027W,YHR006W,YIL036W,YIL101C,YIR023W,YJL056C,YJL089W,YJL103C,YJL110C,YJL206C,YJR060W,YKL015W,YKL038W,YKL062W,YKR064W,YKR099W,YLR014C,YLR131C,YLR182W…	GO:0000981				cellular bud neck	0.00907621	111	YAL041W,YAR014C,YAR019C,YBL007C,YBL037W,YBL047C,YBL085W,YBL105C,YBL106C,YBR017C,YBR023C,YBR059C,YBR071W,YBR102C,YBR133C,YBR200W,YCL014W,YCL051W,YCR030C,YDL019C,YDL117W,YDL127W,YDL146W,YDL161W,YDL179W,YDL225W,YDL240W,YDR166C,YDR251W,YDR293C,YDR309C,YDR379W,YDR409W,YDR507C,YDR508C,YEL040W,YER032W,YER033C,YER114C,YER124C,YER144C,YER166W,YGL233W,YGR009C,YGR032W,YGR041W,YGR229C,YGR238C,YHR023W,YHR061C…	GO:0005935
transcription factor activity, RNA polymerase II proximal promoter sequence-specific DNA binding	0.0353822	51	YAL051W,YBL005W,YBR083W,YDL056W,YDR034C,YDR096W,YDR123C,YDR216W,YDR303C,YDR310C,YDR463W,YER045C,YER109C,YER111C,YER169W,YGL013C,YGL035C,YGL071W,YGL166W,YGL237C,YHL027W,YHR006W,YIL036W,YIL101C,YJL089W,YJL206C,YJR060W,YKL015W,YKL038W,YKL062W,YKR064W,YLR014C,YLR131C,YLR182W,YLR228C,YLR266C,YLR451W,YML099C,YMR021C,YMR037C,YMR168C,YMR280C,YNL023C,YNL167C,YNL216W,YOR113W,YOR162C,YOR363C,YPL075W,YPL089C…	GO:0000982				chromosome	0.0151491	246	YAL001C,YAL011W,YAL013W,YAL019W,YBL006C,YBL008W,YBL023C,YBL034C,YBL035C,YBL052C,YBL088C,YBL097W,YBR060C,YBR095C,YBR098W,YBR103W,YBR186W,YBR202W,YBR228W,YBR275C,YBR278W,YBR279W,YBR289W,YCL011C,YCL016C,YCL061C,YCR033W,YCR052W,YCR065W,YCR066W,YCR077C,YCR092C,YDL003W,YDL013W,YDL028C,YDL042C,YDL076C,YDL102W,YDL105W,YDL116W,YDL154W,YDL156W,YDL164C,YDL197C,YDL220C,YDR004W,YDR014W,YDR014W-A,YDR026C,YDR05…	GO:0005694
								site of polarized growth	0.0180816	145	YAL029C,YAL041W,YAR014C,YAR019C,YBL007C,YBL037W,YBL047C,YBL085W,YBL105C,YBL106C,YBR007C,YBR017C,YBR023C,YBR059C,YBR071W,YBR102C,YBR130C,YBR133C,YBR200W,YCL014W,YCL027W,YCL051W,YCR030C,YCR088W,YDL019C,YDL117W,YDL127W,YDL146W,YDL161W,YDL179W,YDL195W,YDL225W,YDL240W,YDR103W,YDR166C,YDR251W,YDR293C,YDR309C,YDR379W,YDR409W,YDR507C,YDR508C,YEL040W,YER032W,YER033C,YER114C,YER124C,YER144C,YER155C,YER166W…	GO:0030427
								cellular bud	0.031598	135	YAL024C,YAL029C,YAL041W,YAR014C,YAR019C,YBL007C,YBL037W,YBL047C,YBL085W,YBL105C,YBL106C,YBR007C,YBR017C,YBR023C,YBR059C,YBR071W,YBR086C,YBR102C,YBR130C,YBR133C,YBR200W,YCL014W,YCL051W,YCR030C,YDL019C,YDL117W,YDL127W,YDL146W,YDL161W,YDL179W,YDL225W,YDL240W,YDR166C,YDR251W,YDR293C,YDR309C,YDR379W,YDR409W,YDR507C,YDR508C,YEL040W,YER032W,YER033C,YER114C,YER124C,YER144C,YER155C,YER166W,YGL233W,YGR009C…	GO:0005933
								Ontology	Molecular function
								GO Term	P-Value	Nr. matches	Matches	GO Annotation Ontology Term . Identifier
								RNA polymerase II transcription factor activity, sequence-specific DNA binding	0.0004517	74	YAL051W,YBL005W,YBL066C,YBL103C,YBR033W,YBR083W,YBR150C,YBR279W,YCR042C,YCR065W,YDL020C,YDL106C,YDR034C,YDR096W,YDR213W,YDR216W,YDR303C,YDR310C,YDR421W,YDR463W,YER040W,YER045C,YER109C,YER111C,YER169W,YGL013C,YGL035C,YGL071W,YGL162W,YGL166W,YGL237C,YGR274C,YHL027W,YHR006W,YIL036W,YIL101C,YIL131C,YIR023W,YJL056C,YJL089W,YJL103C,YJL110C,YKL015W,YKL038W,YKL109W,YKR064W,YKR099W,YLR014C,YLR131C,YLR182W…	GO:0000981
								DNA binding	0.00099672	270	YAL001C,YAL015C,YAL019W,YAL051W,YBL005W,YBL008W,YBL010C,YBL014C,YBL019W,YBL022C,YBL023C,YBL035C,YBL066C,YBL088C,YBL103C,YBR033W,YBR060C,YBR083W,YBR098W,YBR114W,YBR123C,YBR150C,YBR163W,YBR202W,YBR223C,YBR275C,YBR278W,YCL011C,YCL016C,YCR033W,YCR042C,YCR065W,YCR066W,YCR092C,YDL020C,YDL070W,YDL088C,YDL102W,YDL106C,YDL132W,YDL154W,YDL156W,YDL164C,YDL200C,YDL220C,YDR004W,YDR026C,YDR034C,YDR052C,YDR076W…	GO:0003677
								transcription factor activity, RNA polymerase II proximal promoter sequence-specific DNA binding	0.00306831	51	YAL051W,YBL005W,YBR083W,YDL020C,YDL106C,YDR034C,YDR096W,YDR213W,YDR216W,YDR303C,YDR310C,YDR463W,YER045C,YER109C,YER111C,YER169W,YGL013C,YGL035C,YGL071W,YGL166W,YGL237C,YHL027W,YHR006W,YIL036W,YIL101C,YIL131C,YJL089W,YKL015W,YKL038W,YKL109W,YKR064W,YLR014C,YLR131C,YLR182W,YLR228C,YLR266C,YLR451W,YML099C,YMR037C,YMR168C,YMR280C,YNL023C,YNL167C,YNL216W,YOR113W,YOR162C,YPL075W,YPL089C,YPL128C,YPL133C…	GO:0000982
								DNA binding transcription factor activity	0.00999863	89	YAL001C,YAL051W,YBL005W,YBL066C,YBL103C,YBR033W,YBR083W,YBR123C,YBR150C,YBR279W,YCR042C,YCR065W,YDL020C,YDL106C,YDR034C,YDR096W,YDR213W,YDR216W,YDR303C,YDR310C,YDR362C,YDR421W,YDR463W,YER040W,YER045C,YER109C,YER111C,YER169W,YGL013C,YGL035C,YGL071W,YGL073W,YGL162W,YGL166W,YGL237C,YGR047C,YGR249W,YGR274C,YHL009C,YHL027W,YHR006W,YHR084W,YHR139C,YIL036W,YIL101C,YIL131C,YIR023W,YJL056C,YJL089W,YJL103C…	GO:0003700
								exonuclease activity	0.0188021	30	YAL021C,YBL019W,YBL055C,YBR163W,YBR223C,YBR278W,YCR026C,YDL102W,YDR263C,YDR293C,YDR370C,YEL016C,YGL094C,YGL173C,YJR006W,YJR043C,YKL113C,YLR107W,YLR132C,YML118W,YMR137C,YMR224C,YMR287C,YNL250W,YNL262W,YOL021C,YOL042W,YOL080C,YOR001W,YOR033C,YOR048C,YOR258W,YOR330C,YPL029W,YPL194W	GO:0004527
								nuclease activity	0.0324232	59	YAL021C,YAR008W,YBL019W,YBL055C,YBR098W,YBR163W,YBR223C,YBR228W,YBR278W,YCR026C,YDL102W,YDR004W,YDR076W,YDR206W,YDR263C,YDR293C,YDR370C,YDR386W,YDR478W,YEL016C,YER041W,YGL094C,YGL173C,YGL175C,YGL246C,YGR030C,YGR150C,YGR258C,YHL022C,YHR164C,YIR021W,YIR027C,YJL087C,YJR006W,YJR043C,YKL011C,YKL113C,YKR063C,YLR067C,YLR107W,YLR132C,YLR135W,YLR233C,YLR277C,YML118W,YMR137C,YMR224C,YMR262W,YMR287C,YNL085W…	GO:0004518
								sequence-specific DNA binding	0.0436469	134	YAL001C,YAL051W,YBL005W,YBL014C,YBL023C,YBL088C,YBL103C,YBR033W,YBR060C,YBR083W,YBR123C,YBR150C,YBR202W,YBR275C,YCL011C,YCR042C,YCR065W,YDL020C,YDL106C,YDL132W,YDL220C,YDR034C,YDR052C,YDR082W,YDR096W,YDR169C,YDR206W,YDR213W,YDR216W,YDR303C,YDR310C,YDR362C,YDR369C,YDR421W,YDR451C,YDR463W,YER022W,YER040W,YER045C,YER088C,YER109C,YER111C,YER169W,YFL008W,YFR031C,YFR046C,YGL013C,YGL035C,YGL071W,YGL073W…	GO:0043565
								deoxyribonuclease activity	0.0437602	24	YBL019W,YBL055C,YBR098W,YBR163W,YBR228W,YBR278W,YDL102W,YDR004W,YDR076W,YDR263C,YDR386W,YER041W,YGL175C,YGR258C,YHL022C,YHR164C,YIR021W,YIR027C,YJR006W,YJR043C,YKL011C,YKL113C,YLR135W,YMR137C,YMR224C,YMR262W,YNL085W,YNL250W,YNL262W,YOR033C,YOR258W,YPL022W	GO:0004536

## Sheet: S4.AA Sites
Table S4	Potential impact of amino acids contributing to functional divergence in Sk branch
Results of branch-site model on Sk branch						Results of branch-site model on Sc branch
Gene Systematic Name	AA position	AA ref (Sc)	AA alt (Sk)	Probability of being under PS		Gene Systematic Name	AA position	AA ref (Sk)	AA alt (Sc)	Probability of being under PS
YAL028W	52	V	H	0.819		YDL015C	37	R	H	0.856
YAL028W	174	Y	T	0.773		YAL028W	345	L	Q	0.517
YAL028W	47	R	D	0.659		YAL028W	560	W	S	0.807
YAL028W	40	S	V	0.574		YBL007C	145	P	E	0.656
YBR025C	218	S	S	0.967		YBL007C	663	S	P	0.65
YBR025C	289	Q	G	0.941		YBL007C	789	A	S	0.537
YBR025C	195	K	D	0.906		YBL007C	924	M	V	0.545
YBR025C	288	L	V	0.633		YBL007C	1110	G	N	0.617
YBR176W	303	E	V	0.515		YBR149W	167	W	Y	0.929
YBR249C	13	P	G	0.92		YDL015C	108	K	T	0.716
YBR249C	5	P	E	0.88		YDL015C	122	E	D	0.608
YBR249C	4	S	S	0.875		YDL015C	188	S	G	0.683
YBR249C	26	L	Q	0.8		YDL015C	309	Y	F	0.533
YBR249C	332	A	S	0.514		YDR468C	109	E	V	0.517
YBR249C	17	Q	E	0.512		YDR468C	115	S	N	0.627
YDR062W	380	W	A	0.976		YER017C	60	S	Q	0.982
YDR062W	194	R	V	0.915		YER017C	68	V	W	0.754
YDR062W	553	E	H	0.896		YER017C	80	S	N	0.972
YDR192C	255	G	N	0.913		YER017C	84	R	E	0.565
YDR192C	507	T	Q	0.911		YER017C	149	S	S	0.986
YDR192C	466	V	S	0.885		YER017C	234	S	L	0.66
YDR192C	208	M	A	0.876		YER067W	8	P	E	0.958
YDR192C	398	G	T	0.867		YER067W	221	T	G	0.881
YDR192C	491	G	S	0.864		YFR003C	40	S	P	0.617
YDR192C	558	N	G	0.859		YFR003C	89	H	N	0.577
YDR192C	381	A	Q	0.857		YFR003C	102	S	G	0.536
YDR192C	230	T	G	0.855		YGR048W	261	E	Q	0.571
YDR192C	445	G	S	0.853		YGR048W	317	D	A	0.623
YDR192C	344	K	G	0.847		YIL123W	75	T	V	0.576
YDR192C	578	T	V	0.839		YIL123W	77	V	T	0.637
YDR192C	207	N	A	0.837		YIL123W	160	S	S	0.725
YDR192C	256	N	G	0.832		YIL123W	173	Q	S	0.56
YDR192C	510	N	A	0.828		YIL123W	179	S	S	0.725
YDR192C	503	L	S	0.827		YJL045W	44	G	P	0.918
YDR192C	528	N	S	0.827		YJL045W	497	N	R	0.72
YDR192C	574	V	N	0.826		YJL045W	500	K	L	0.945
YDR192C	490	S	A	0.826		YJL045W	612	G	T	0.662
YDR192C	509	G	T	0.825		YJL210W	109	M	L	0.536
YDR192C	364	S	Q	0.815		YJL210W	115	L	V	0.556
YDR192C	551	I	P	0.814		YJL210W	163	P	I	0.506
YDR192C	327	S	A	0.814		YJL210W	164	I	A	0.528
YDR192C	363	A	I	0.812		YJL210W	166	D	E	0.523
YDR192C	279	I	A	0.81		YJL210W	210	Q	P	0.754
YDR192C	505	K	A	0.806		YJL210W	215	G	T	0.52
YDR192C	575	N	C	0.804		YJL210W	265	G	R	0.5
YDR192C	215	R	Q	0.802		YJR024C	3	L	S	0.596
YDR192C	325	G	T	0.802		YJR024C	49	R	Y	0.517
YDR192C	455	T	L	0.792		YJR024C	61	Q	K	0.697
YDR192C	549	P	A	0.785		YJR024C	80	A	S	0.512
YDR192C	339	A	G	0.768		YJR024C	180	E	D	0.555
YDR192C	477	T	S	0.767		YJR024C	241	R	M	0.717
YDR192C	576	A	I	0.765		YJR117W	276	S	S	0.691
YDR192C	494	G	A	0.765		YJR117W	347	G	K	0.691
YDR192C	417	S	A	0.758		YMR033W	44	S	T	0.593
YDR192C	312	T	S	0.752		YMR033W	72	S	E	0.91
YDR192C	370	T	S	0.75		YMR033W	77	E	S	0.602
YDR192C	185	A	I	0.749		YNL194C	71	Q	I	0.91
YDR192C	283	P	A	0.748		YNL194C	142	A	R	0.506
YDR192C	533	V	T	0.743		YNL194C	268	G	H	0.557
YDR192C	338	P	A	0.739		YOL101C	23	G	N	0.733
YDR192C	470	A	G	0.737		YOL101C	24	T	D	0.506
YDR192C	301	T	S	0.737		YOL101C	25	G	T	0.804
YDR192C	357	N	I	0.736		YOL101C	26	E	R	0.829
YDR192C	552	S	I	0.731		YOL101C	27	T	G	0.887
YDR192C	493	S	A	0.724		YOL101C	64	R	K	0.522
YDR192C	422	S	A	0.723		YOR279C	117	S	R	0.658
YDR192C	498	G	R	0.721		YOR279C	119	P	T	0.582
YDR192C	580	T	P	0.718		YPL009C	325	R	C	0.793
YDR192C	539	S	L	0.711		YPL009C	459	E	L	0.616
YDR192C	553	L	S	0.71		YPL009C	887	E	H	0.558
YDR192C	351	S	A	0.705		YPL009C	891	N	S	0.618
YDR192C	382	S	A	0.701		YPL009C	902	D	K	0.516
YDR192C	205	T	S	0.7		YPL009C	1125	Q	S	0.767
YDR192C	385	A	P	0.69		YPL009C	1128	K	G	0.517
YDR192C	559	A	P	0.69		YPR018W	88	P	L	0.501
YDR192C	609	K	N	0.689		YPR133C	34	T	N	0.556
YDR192C	352	V	T	0.689		YPR133C	35	P	T	0.646
YDR192C	426	T	S	0.688
YDR192C	525	T	S	0.688
YDR192C	329	G	S	0.684
YDR192C	244	G	S	0.683
YDR192C	534	S	P	0.683
YDR192C	536	S	T	0.683
YDR192C	401	T	S	0.68
YDR192C	591	S	P	0.679
YDR192C	514	S	P	0.678
YDR192C	585	R	G	0.672
YDR192C	323	P	H	0.672
YDR192C	506	N	Y	0.671
YDR192C	316	A	S	0.67
YDR192C	366	T	K	0.66
YDR192C	462	N	I	0.66
YDR192C	265	P	S	0.658
YDR192C	241	T	A	0.654
YDR192C	317	M	T	0.652
YDR192C	380	N	D	0.652
YDR192C	58	G	A	0.643
YDR192C	568	Q	P	0.643
YDR192C	581	G	E	0.641
YDR192C	233	A	T	0.638
YDR192C	321	S	G	0.637
YDR192C	236	M	V	0.635
YDR192C	342	A	V	0.634
YDR192C	446	A	P	0.624
YDR192C	570	N	K	0.622
YDR192C	229	T	A	0.618
YDR192C	348	P	A	0.616
YDR192C	632	A	T	0.616
YDR192C	577	N	K	0.612
YDR192C	582	K	N	0.611
YDR192C	554	K	Q	0.606
YDR192C	421	V	A	0.605
YDR192C	438	S	G	0.605
YDR192C	249	T	A	0.601
YDR192C	192	T	A	0.596
YDR192C	463	N	S	0.595
YDR192C	320	T	A	0.594
YDR192C	416	S	N	0.593
YDR192C	231	T	S	0.586
YDR192C	629	A	V	0.585
YDR192C	270	A	T	0.578
YDR192C	488	P	S	0.578
YDR192C	400	A	T	0.577
YDR192C	399	A	T	0.576
YDR192C	583	I	T	0.576
YDR192C	415	T	A	0.576
YDR192C	560	T	A	0.575
YDR192C	226	T	A	0.571
YDR192C	458	S	F	0.568
YDR192C	257	T	I	0.567
YDR192C	571	A	T	0.564
YDR192C	501	S	P	0.563
YDR192C	250	S	T	0.562
YDR192C	537	N	S	0.56
YDR192C	264	K	Q	0.557
YDR192C	457	T	N	0.555
YDR192C	456	T	A	0.554
YDR192C	614	N	S	0.554
YDR192C	223	N	S	0.551
YDR192C	242	N	S	0.547
YDR192C	601	A	T	0.546
YDR192C	555	S	N	0.545
YDR192C	396	T	A	0.533
YDR192C	429	T	A	0.533
YDR192C	353	S	N	0.532
YDR192C	409	T	A	0.532
YDR192C	356	N	D	0.528
YDR192C	371	T	A	0.528
YDR192C	479	N	D	0.528
YDR192C	538	P	S	0.527
YDR192C	204	S	N	0.525
YDR192C	258	S	N	0.515
YDR192C	467	G	D	0.504
YDR285W	349	S	S	0.833
YDR285W	476	L	N	0.745
YDR285W	804	L	Y	0.675
YDR285W	481	G	K	0.536
YDR358W	185	S	N	0.675
YDR358W	397	Q	P	0.626
YDR358W	556	P	S	0.614
YDR358W	383	G	D	0.605
YDR358W	337	P	S	0.604
YDR358W	419	S	F	0.603
YDR358W	420	S	P	0.599
YDR358W	72	D	E	0.596
YDR358W	429	S	L	0.589
YDR358W	488	E	K	0.587
YDR358W	514	V	L	0.586
YDR358W	175	L	M	0.585
YDR358W	23	L	I	0.579
YDR358W	569	G	D	0.577
YDR358W	330	N	S	0.575
YDR358W	316	K	R	0.574
YDR358W	275	K	R	0.571
YDR358W	46	A	S	0.571
YDR358W	352	N	S	0.571
YDR358W	426	D	N	0.556
YDR358W	551	V	L	0.539
YDR358W	368	V	E	0.536
YDR358W	466	A	S	0.536
YDR358W	282	K	E	0.535
YDR358W	471	H	Q	0.534
YDR358W	464	I	T	0.534
YDR358W	567	T	V	0.534
YDR358W	310	K	E	0.533
YDR358W	331	V	G	0.533
YDR358W	403	V	L	0.533
YDR358W	408	G	N	0.533
YDR358W	258	D	S	0.532
YDR358W	494	R	K	0.532
YDR358W	366	P	Q	0.532
YDR358W	498	F	H	0.532
YDR358W	510	F	V	0.532
YDR358W	369	T	L	0.532
YDR358W	480	R	K	0.531
YDR358W	443	A	P	0.531
YDR358W	545	S	F	0.531
YDR358W	55	A	V	0.53
YDR358W	351	L	F	0.53
YDR358W	396	P	S	0.53
YDR358W	455	L	M	0.53
YDR358W	486	T	V	0.53
YDR358W	379	D	E	0.529
YDR358W	313	K	R	0.529
YDR358W	572	K	N	0.529
YDR358W	332	P	K	0.529
YDR358W	378	F	S	0.529
YDR358W	441	L	N	0.529
YDR358W	395	S	K	0.529
YDR358W	432	G	S	0.529
YDR358W	577	T	M	0.529
YDR358W	263	E	N	0.528
YDR358W	400	D	T	0.528
YDR358W	570	D	R	0.528
YDR358W	311	R	K	0.528
YDR358W	394	K	S	0.528
YDR358W	68	V	I	0.528
YDR358W	257	A	T	0.528
YDR358W	348	A	L	0.528
YDR358W	402	V	N	0.528
YDR358W	490	M	P	0.528
YDR358W	18	T	S	0.528
YDR358W	372	S	D	0.528
YDR358W	439	T	A	0.528
YDR358W	465	T	L	0.528
YDR358W	536	S	V	0.528
YDR358W	578	T	V	0.528
YDR358W	409	D	T	0.527
YDR358W	14	K	R	0.527
YDR358W	411	H	Q	0.527
YDR358W	537	R	K	0.527
YDR358W	555	K	N	0.527
YDR358W	75	A	T	0.527
YDR358W	220	I	V	0.527
YDR358W	318	M	L	0.527
YDR358W	323	L	Q	0.527
YDR358W	385	F	L	0.527
YDR358W	431	P	S	0.527
YDR358W	451	P	L	0.527
YDR358W	502	I	L	0.527
YDR358W	151	N	S	0.527
YDR358W	299	S	L	0.527
YDR358W	334	T	V	0.527
YDR358W	365	T	V	0.527
YDR358W	444	Y	D	0.527
YDR358W	468	S	L	0.527
YDR358W	535	N	K	0.527
YDR358W	554	G	E	0.527
YDR358W	566	C	N	0.527
YDR358W	579	S	N	0.527
YDR358W	320	E	G	0.526
YDR358W	333	D	N	0.526
YDR358W	289	R	H	0.526
YDR358W	387	K	N	0.526
YDR358W	418	K	N	0.526
YDR358W	462	K	T	0.526
YDR358W	478	H	N	0.526
YDR358W	230	V	I	0.526
YDR358W	284	L	L	0.526
YDR358W	293	A	T	0.526
YDR358W	306	I	V	0.526
YDR358W	371	P	L	0.526
YDR358W	388	V	L	0.526
YDR358W	393	P	L	0.526
YDR358W	472	I	T	0.526
YDR358W	496	V	I	0.526
YDR358W	531	M	F	0.526
YDR358W	543	I	V	0.526
YDR358W	549	I	T	0.526
YDR358W	553	L	S	0.526
YDR358W	56	T	A	0.526
YDR358W	70	N	S	0.526
YDR358W	114	Q	H	0.526
YDR358W	163	T	I	0.526
YDR358W	364	N	S	0.526
YDR358W	367	S	P	0.526
YDR358W	386	N	T	0.526
YDR358W	401	T	S	0.526
YDR358W	430	Q	P	0.526
YDR358W	437	S	T	0.526
YDR358W	442	S	P	0.526
YDR358W	452	N	S	0.526
YDR358W	457	S	N	0.526
YDR358W	459	S	N	0.526
YDR358W	461	S	A	0.526
YDR358W	475	Q	E	0.526
YDR358W	519	G	S	0.526
YDR358W	564	N	T	0.526
YDR358W	404	D	Y	0.525
YDR358W	16	R	R	0.525
YDR358W	193	R	I	0.525
YEL060C	73	R	K	0.964
YEL060C	121	P	S	0.925
YEL060C	61	E	S	0.854
YEL060C	128	H	K	0.841
YEL060C	97	E	R	0.596
YEL060C	53	D	S	0.59
YEL060C	111	D	K	0.566
YEL060C	246	L	M	0.547
YER018C	49	N	S	0.812
YER018C	94	S	G	0.594
YHR179W	76	P	I	0.906
YHR179W	373	D	T	0.874
YIR032C	72	P	S	0.523
YIR032C	89	I	V	0.508
YIR032C	81	G	E	0.508
YIR032C	32	N	S	0.503
YIR032C	164	K	E	0.5
YJL158C	81	S	Q	0.947
YJL158C	129	S	K	0.756
YKL060C	349	K	S	0.905
YKL060C	211	H	S	0.887
YKL060C	156	S	G	0.589
YKL060C	28	E	Q	0.501
YKR056W	77	T	G	0.885
YKR056W	83	E	T	0.764
YKR056W	85	V	P	0.737
YKR056W	109	R	T	0.687
YKR056W	38	R	M	0.657
YKR056W	24	N	S	0.557
YKR056W	19	E	F	0.543
YKR056W	64	R	H	0.537
YKR056W	563	P	A	0.519
YKR056W	76	S	F	0.503
YLR144C	248	S	R	0.613
YLR144C	30	L	I	0.609
YLR144C	276	T	S	0.587
YLR144C	620	V	L	0.583
YLR144C	434	R	Q	0.577
YLR144C	202	K	R	0.575
YLR144C	291	L	I	0.574
YLR144C	393	Y	F	0.569
YLR144C	8	I	L	0.554
YLR144C	292	D	N	0.553
YLR144C	493	M	V	0.549
YLR144C	498	S	R	0.547
YLR144C	402	V	I	0.543
YLR144C	278	P	L	0.541
YLR144C	362	L	F	0.539
YLR144C	336	D	N	0.538
YLR144C	461	I	V	0.536
YLR144C	132	I	V	0.534
YLR144C	293	S	N	0.527
YLR144C	420	N	H	0.526
YLR144C	731	D	N	0.523
YLR144C	26	G	E	0.523
YLR144C	252	I	L	0.514
YLR144C	214	S	N	0.509
YLR144C	497	I	T	0.501
YLR221C	124	P	T	0.663
YLR306W	20	S	F	0.955
YLR306W	5	R	F	0.924
YLR306W	3	K	S	0.747
YLR306W	60	S	M	0.58
YLR306W	4	L	M	0.565
YMR311C	219	D	S	0.96
YMR311C	149	C	G	0.711
YMR311C	44	H	T	0.554
YNL154C	429	Q	A	0.975
YNL154C	427	Q	A	0.973
YNL154C	530	Q	N	0.961
YNL154C	562	A	I	0.949
YNL154C	566	Q	P	0.877
YNL154C	6	S	A	0.855
YNL154C	431	Q	A	0.53
YNL154C	541	A	P	0.509
YNL327W	671	S	T	0.508
YOR066W	599	G	Q	0.891
YOR066W	272	S	S	0.817
YOR066W	326	S	K	0.669
YOR066W	40	S	G	0.555
YOR066W	99	N	G	0.555
YOR308C	343	P	A	0.778
YOR308C	452	L	I	0.764
YOR308C	497	H	N	0.758
YOR308C	57	P	S	0.745
YOR308C	371	S	A	0.733
YOR308C	25	P	S	0.71
YOR308C	259	V	I	0.675
YOR308C	586	T	A	0.671
YOR308C	464	V	L	0.659
YOR308C	591	S	N	0.659
YOR308C	429	E	K	0.648
YOR308C	392	E	G	0.643
YOR308C	267	N	D	0.637
YOR308C	159	K	E	0.624
YOR308C	265	S	D	0.616
YOR308C	220	E	Q	0.613
YOR308C	74	I	V	0.612
YOR308C	10	E	A	0.604
YOR308C	480	N	K	0.595
YOR308C	35	K	N	0.584
YOR308C	150	Y	C	0.581
YOR308C	160	D	E	0.569
YOR308C	113	M	L	0.569
YOR308C	445	A	V	0.565
YOR308C	304	D	H	0.564
YOR308C	503	Y	L	0.561
YOR308C	492	V	L	0.558
YOR308C	374	I	F	0.552
YOR308C	151	N	S	0.55
YOR308C	161	T	A	0.546
YOR308C	463	S	N	0.545
YOR308C	597	D	N	0.542
YOR308C	107	S	N	0.542
YOR308C	333	R	K	0.538
YOR308C	529	K	N	0.538
YOR308C	398	N	D	0.538
YOR308C	99	E	K	0.537
YOR308C	399	K	E	0.537
YOR308C	335	S	N	0.536
YOR308C	363	S	H	0.535
YOR308C	381	T	V	0.535
YOR308C	287	I	V	0.534
YOR308C	596	D	G	0.533
YOR308C	400	V	A	0.531
YOR308C	394	S	I	0.531
YOR308C	135	T	G	0.53
YOR308C	133	G	S	0.527
YOR308C	421	G	E	0.526
YOR308C	359	R	L	0.525
YOR308C	401	K	T	0.525
YOR308C	490	R	K	0.525
YOR308C	502	T	C	0.525
YOR308C	489	R	D	0.524
YOR308C	527	H	R	0.524
YOR308C	345	D	L	0.523
YOR308C	384	N	D	0.523
YOR308C	132	K	E	0.522
YOR308C	61	F	V	0.522
YOR308C	370	I	N	0.522
YOR308C	83	K	E	0.519
YOR308C	388	T	I	0.519
YOR308C	250	I	E	0.518
YOR308C	336	S	R	0.518
YOR308C	209	K	L	0.516
YOR308C	87	K	R	0.515
YOR308C	441	A	S	0.515
YOR308C	4	T	Q	0.515
YOR308C	426	T	N	0.515
YOR308C	376	V	I	0.514
YOR308C	68	V	I	0.513
YOR308C	90	A	T	0.513
YOR308C	62	N	T	0.513
YOR308C	447	N	C	0.513
YOR308C	499	G	S	0.513
YOR308C	510	G	S	0.513
YOR308C	357	E	K	0.512
YOR308C	47	R	V	0.512
YOR308C	227	H	T	0.512
YOR308C	48	A	I	0.512
YOR308C	245	A	V	0.512
YOR308C	424	N	S	0.511
YOR308C	125	S	L	0.51
YOR308C	322	E	N	0.509
YOR308C	440	D	H	0.509
YOR308C	493	R	A	0.509
YOR308C	65	P	S	0.509
YOR308C	395	A	V	0.509
YOR308C	174	T	A	0.509
YOR308C	189	N	T	0.509
YOR308C	498	T	G	0.509
YOR308C	3	K	T	0.508
YOR308C	131	R	N	0.508
YOR308C	235	I	S	0.508
YOR308C	511	L	R	0.508
YOR308C	72	S	V	0.508
YOR308C	108	S	L	0.508
YOR308C	118	S	V	0.508
YOR308C	402	V	L	0.507
YOR308C	504	T	Q	0.507
YOR308C	515	T	Q	0.507
YOR308C	190	A	T	0.506
YOR308C	140	N	D	0.506
YOR308C	405	E	N	0.505
YOR308C	506	D	K	0.505
YOR308C	549	R	Q	0.505
YOR308C	266	A	I	0.505
YOR308C	119	S	P	0.505
YOR308C	231	T	N	0.505
YOR308C	249	T	P	0.505
YOR308C	301	T	F	0.505
YOR308C	361	T	A	0.505
YOR308C	422	S	V	0.505
YOR308C	94	M	N	0.504
YOR308C	435	P	S	0.504
YOR308C	373	S	N	0.504
YOR308C	158	K	S	0.503
YOR308C	101	T	D	0.503
YOR308C	230	T	K	0.503
YOR308C	528	S	R	0.503
YOR308C	124	R	P	0.502
YOR308C	256	T	V	0.502
YOR308C	418	T	P	0.502
YOR308C	467	T	A	0.502
YOR308C	494	N	Q	0.502
YOR308C	482	0	E	0.5
YOR308C	76	E	T	0.5
YOR308C	532	D	S	0.5
YOR308C	120	H	G	0.5
YOR308C	479	V	T	0.5
YOR308C	484	N	V	0.5
YPL009C	896	S	E	0.956
YPL009C	850	D	S	0.89
YPL009C	856	G	N	0.862
YPL009C	868	K	P	0.849
YPL009C	883	D	T	0.781
YPL009C	498	E	S	0.733
YPL009C	1127	K	G	0.709
YPL009C	515	K	A	0.645
YPL009C	728	G	N	0.635
YPL009C	863	S	S	0.594
YPL009C	1132	R	K	0.546
YPL009C	179	E	N	0.525
YPL009C	727	N	E	0.514
YPL133C	89	E	I	0.884
YPL133C	201	I	A	0.774
YPL133C	83	P	L	0.722
YPL133C	70	Q	T	0.667
YPL133C	214	K	H	0.663
YPL133C	199	P	T	0.529
YPL133C	200	T	D	0.518
YPL259C	127	T	C	0.983
YPL259C	409	E	I	0.972

## Sheet: S5.FD bins
Table S5	Enriched/Impoverished chromosome regions in proteins with functional divergence evidence
Chromosome	Bin position average	FD normalized average	Genes
2	724882	0.00671104	YBR269C;YBR270C;YBR271W;YBR272C;YBR273C;YBR274W;YBR275C;YBR276C;YBR278W;YBR279W	enriched
3	121929	0	YCL011C;YCL010C;YCL009C;YCL008C;YCL005W;YCL004W;YCL002C;YCL001W;YCR004C;YCR005C	impoverished
4	648384	0.00591925	YDR103W;YDR104C;YDR105C;YDR106W;YDR107C;YDR108W;YDR109C;YDR110W;YDR111C;YDR113C	enriched
4	760890	0.00590116	YDR159W;YDR160W;YDR161W;YDR162C;YDR163W;YDR164C;YDR165W;YDR166C;YDR167W;YDR168W	enriched
4	855034	0.00513536	YDR206W;YDR208W;YDR211W;YDR212W;YDR213W;YDR214W;YDR216W;YDR217C;YDR219C;YDR221W	enriched
4	913558	0.00522656	YDR238C;YDR239C;YDR240C;YDR242W;YDR244W;YDR245W;YDR246W;YDR248C;YDR249C;YDR251W	enriched
4	1130562	0.00518892	YDR350C;YDR351W;YDR352W;YDR353W;YDR354W;YDR356W;YDR357C;YDR358W;YDR359C;YDR361C	enriched
7	958540	0.00523064	YGR233C;YGR235C;YGR237C;YGR238C;YGR239C;YGR240C;YGR241C;YGR244C;YGR245C;YGR246C	enriched
8	407679	0.00490217	YHR158C;YHR159W;YHR160C;YHR161C;YHR162W;YHR163W;YHR164C;YHR165C;YHR166C;YHR167W	enriched
9	236861	0.000299997	YIL067C;YIL066C;YIL065C;YIL063C;YIL062C;YIL061C;YIL057C;YIL056W;YIL055C;YIL053W	impoverished
10	414889	0.00515908	YJR001W;YJR002W;YJR003C;YJR004C;YJR005W;YJR006W;YJR007W;YJR008W;YJR010W;YJR011C	enriched
11	153716	0.00037037	YKL159C;YKL157W;YKL154W;YKL152C;YKL151C;YKL150W;YKL149C;YKL146W;YKL145W;YKL144C	enriched
12	45460	0.00518987	YLL063C;YLL050C;YLL046C;YLL043W;YLL042C;YLL041C;YLL040C;YLL038C;YLL036C;YLL035W	enriched
12	756573	0.00616334	YLR323C;YLR324W;YLR326W;YLR328W;YLR329W;YLR330W;YLR335W;YLR336C;YLR341W;YLR342W	enriched
14	357540	0.00547198	YNL148C;YNL146W;YNL144C;YNL142W;YNL139C;YNL138W-A;YNL138W;YNL136W;YNL135C;YNL133C	enriched
15	302996	0.00638315	YOL004W;YOL003C;YOL002C;YOL001W;YOR001W;YOR002W;YOR003W;YOR004W;YOR005C;YOR006C	enriched
15	366158	0.00516512	YOR025W;YOR026W;YOR027W;YOR030W;YOR032C;YOR033C;YOR034C;YOR035C;YOR036W;YOR037W	enriched
16	210229	0.00571097	YPL172C;YPL170W;YPL169C;YPL168W;YPL167C;YPL166W;YPL164C;YPL162C;YPL160W;YPL159C	enriched
